# Supplementary material for: Trastuzumab-induced upregulation of a protein set in extracellular vesicles emitted by ErbB2-positive breast cancer cells correlates with their trastuzumab sensitivity
Source: Breast Cancer Res. 2020 Oct 6;22:105. doi: 10.1186/s13058-020-01342-2 (PMC7541295; doi:10.1186/s13058-020-01342-2)
Supplement: Supplementary file 1 — Additional file 1: Supplementary Table 1. Liquid chromatography-tandem mass spectrometry analysis of proteins in extracellular vesicles emitted by BT-474 or BT-474TR cells before and after trastuzumab treatment. BT-474 or BT-474TR cells were treated (+) or not (−) with 5 μg/ml trastuzumab (TZ) in 3D culture for 72 h. Extracellular vesicles were isolated from the conditioned media by ultracentrifugation. EV proteins were digested by trypsin and analyzed by LC-MS/MS. The raw data were matched against the latest human SwissProt protein database by use of the Mascot search engine. Label-free TIC quantification was further performed by Scaffold Q+ software. Signal intensities for each of the indicated EV proteins are expressed in TIC units (protein threshold >95.0%, peptide threshold >95.0%, a minimum of two unique peptides identified per protein). The data for five independent experiments are shown. [file 13058_2020_1342_MOESM1_ESM.xlsx]

## Sheet: Experiment 1
Experiment 1
Protein Name	Protein Symbol	Molecular Weight		Normalized TIC
			BT474	BT474+TZ	BT474TR	BT474TR+TZ
Cluster of Receptor tyrosine-protein kinase erbB-2	ERBB2_HUMAN [6]	138 kDa	2250000	15500000	3430000	1170000
Cluster of Keratin, type II cytoskeletal 1	K2C1_HUMAN [21]	66 kDa	192000000	298000000	306000000	306000000
Serum albumin	ALBU_HUMAN	69 kDa	732000000	363000000	453000000	516000000
Cluster of Keratin, type I cytoskeletal 10	K1C10_HUMAN [12]	59 kDa	46700000	106000000	90400000	128000000
Cluster of Thrombospondin-1	TSP1_HUMAN [2]	129 kDa	16800000	23500000	18400000	13600000
Alpha-2-macroglobulin	A2MG_HUMAN	163 kDa	2400000000	1710000000	1820000000	1940000000
Keratin, type I cytoskeletal 9	K1C9_HUMAN	62 kDa	43900000	67600000	68100000	60600000
Fibronectin	FINC_HUMAN	263 kDa	37100000	58600000	41400000	40500000
Cluster of Tubulin alpha-4A chain	TBA4A_HUMAN [3]	50 kDa	17300000	27000000	36000000	25500000
Cluster of Actin, cytoplasmic 1	ACTB_HUMAN [7]	42 kDa	71100000	140000000	87900000	84500000
Cluster of Talin-1	TLN1_HUMAN [2]	270 kDa	1790000	6230000	827000	601000
Cluster of Myosin-9	MYH9_HUMAN [4]	227 kDa	0	1810000	5740000	11800000
Annexin A6	ANXA6_HUMAN	76 kDa	35800000	54400000	80000000	94100000
Cluster of Heat shock protein HSP 90-alpha	HS90A_HUMAN [4]	85 kDa	12500000	39900000	30500000	19900000
Cluster of Clathrin heavy chain 1	CLH1_HUMAN [2]	192 kDa	25200000	24500000	156000000	109000000
Complement C3	CO3_HUMAN	187 kDa	16900000	17700000	22100000	21800000
Prothrombin	THRB_HUMAN	70 kDa	14700000	17400000	40300000	12000000
Fatty acid synthase	FAS_HUMAN	273 kDa	12300000	19100000	54900000	20700000
Pyruvate kinase PKM	KPYM_HUMAN	58 kDa	5620000	13900000	21200000	14100000
Cluster of Heat shock cognate 71 kDa protein	HSP7C_HUMAN [2]	71 kDa	8150000	23000000	18700000	9870000
Prolow-density lipoprotein receptor-related protein 1	LRP1_HUMAN	505 kDa	12000000	28900000	28800000	16500000
Inter-alpha-trypsin inhibitor heavy chain H2	ITIH2_HUMAN	106 kDa	20200000	18700000	18300000	22800000
Coagulation factor V	FA5_HUMAN	252 kDa	22500000	26900000	60200000	50900000
Pregnancy zone protein	PZP_HUMAN	164 kDa	1120000000	916000000	831000000	990000000
Glyceraldehyde-3-phosphate dehydrogenase	G3P_HUMAN	36 kDa	27200000	44700000	43000000	37300000
Cluster of Immunoglobulin heavy constant gamma 1	IGHG1_HUMAN [2]	36 kDa	0	60000000	1240000	22700000
Cluster of 14-3-3 protein zeta/delta	1433Z_HUMAN [7]	28 kDa	23100000	75700000	27800000	28800000
Cluster of Elongation factor 1-alpha 1	EF1A1_HUMAN [3]	50 kDa	12200000	21500000	27300000	15000000
Gelsolin	GELS_HUMAN	86 kDa	2010000	8470000	7120000	9080000
Cluster of Tubulin beta chain	TBB5_HUMAN [4]	50 kDa	4770000	9800000	21500000	12300000
Cluster of Filamin-A	FLNA_HUMAN [2]	281 kDa	0	0	492000	0
Apolipoprotein B-100	APOB_HUMAN	516 kDa	18600000	16000000	79600000	39900000
4F2 cell-surface antigen heavy chain	4F2_HUMAN	68 kDa	12900000	35500000	34900000	27500000
Transitional endoplasmic reticulum ATPase	TERA_HUMAN	89 kDa	2740000	5240000	13700000	14200000
Annexin A2	ANXA2_HUMAN	39 kDa	28300000	41400000	30200000	45100000
Alpha-2-HS-glycoprotein	FETUA_HUMAN	39 kDa	93200000	91900000	136000000	104000000
Hemoglobin subunit alpha	HBA_HUMAN	15 kDa	87500000	84700000	39000000	35600000
Heat shock 70 kDa protein 1A	HS71A_HUMAN (+1)	70 kDa	4650000	10900000	6460000	6730000
Vitronectin	VTNC_HUMAN	54 kDa	26800000	37700000	29900000	30600000
Complement C4-A	CO4A_HUMAN	193 kDa	8450000	13600000	16700000	14200000
Antithrombin-III	ANT3_HUMAN	53 kDa	21500000	25200000	40400000	27100000
Cluster of Elongation factor 2	EF2_HUMAN [2]	95 kDa	1130000	4230000	7470000	2050000
Cytoplasmic aconitate hydratase	ACOC_HUMAN	98 kDa	0	2620000	3230000	503000
Cluster of Sodium/potassium-transporting ATPase subunit alpha-1	AT1A1_HUMAN [6]	113 kDa	2740000	18500000	7740000	9750000
Brain acid soluble protein 1	BASP1_HUMAN	23 kDa	4970000	29000000	1660000	1620000
Fibulin-1	FBLN1_HUMAN	77 kDa	2490000	4860000	7860000	4300000
Annexin A5	ANXA5_HUMAN	36 kDa	21900000	30800000	29200000	45300000
Cluster of Ezrin	EZRI_HUMAN [3]	69 kDa	4750000	22800000	3070000	2650000
Complement C5	CO5_HUMAN	188 kDa	3680000	11400000	17100000	8640000
Cluster of Catenin alpha-1	CTNA1_HUMAN [3]	100 kDa	464000	16900000	8980000	3100000
Phosphoglycerate kinase 1	PGK1_HUMAN	45 kDa	1710000	7230000	5780000	4790000
Junction plakoglobin	PLAK_HUMAN	82 kDa	1650000	12600000	5720000	2540000
Peroxidasin homolog	PXDN_HUMAN	165 kDa	0	205000	0	0
Cluster of Alpha-enolase	ENOA_HUMAN [3]	47 kDa	3210000	11000000	8460000	16300000
Adenosylhomocysteinase	SAHH_HUMAN	48 kDa	7090000	10600000	14800000	7660000
Coagulation factor XIII A chain	F13A_HUMAN	83 kDa	1770000	3370000	4440000	3050000
Phosphoglucomutase-1	PGM1_HUMAN	61 kDa	0	2100000	470000	480000
Cluster of Immunoglobulin kappa constant	IGKC_HUMAN [2]	12 kDa	0	9650000	0	5800000
Neuronal pentraxin-1	NPTX1_HUMAN	47 kDa	3320000	4750000	3410000	496000
Polyubiquitin-B	UBB_HUMAN (+1)	26 kDa	11100000	30800000	24800000	25000000
Alpha-fetoprotein	FETA_HUMAN	69 kDa	43800000	40100000	47200000	47000000
Cytoplasmic dynein 1 heavy chain 1	DYHC1_HUMAN	532 kDa	0	1550000	11200000	4450000
Neutral amino acid transporter B(0)	AAAT_HUMAN	57 kDa	7090000	19500000	7130000	6490000
Integrin beta-1	ITB1_HUMAN	88 kDa	872000	12400000	5680000	4010000
Inter-alpha-trypsin inhibitor heavy chain H3	ITIH3_HUMAN	100 kDa	6480000	8710000	3370000	6860000
Cluster of EH domain-containing protein 3	EHD3_HUMAN [4]	61 kDa	0	3000000	784000	928000
Collagen alpha-3(VI) chain	CO6A3_HUMAN	344 kDa	7500000	12700000	16100000	9740000
Ras GTPase-activating-like protein IQGAP1	IQGA1_HUMAN	189 kDa	0	0	197000	0
Periostin	POSTN_HUMAN	93 kDa	1460000	2420000	3340000	4290000
Prostaglandin F2 receptor negative regulator	FPRP_HUMAN	99 kDa	3080000	7350000	8690000	3870000
Choline transporter-like protein 2	CTL2_HUMAN	80 kDa	3020000	15000000	5830000	6630000
Cluster of Fructose-bisphosphate aldolase A	ALDOA_HUMAN [2]	39 kDa	2130000	7860000	4880000	3530000
Programmed cell death 6-interacting protein	PDC6I_HUMAN	96 kDa	1460000	11600000	3110000	2070000
Sulfhydryl oxidase 1	QSOX1_HUMAN	83 kDa	0	0	0	0
ATP-citrate synthase	ACLY_HUMAN	121 kDa	0	1900000	1410000	0
Argininosuccinate synthase	ASSY_HUMAN	47 kDa	0	1620000	1210000	0
Epithelial cell adhesion molecule	EPCAM_HUMAN	35 kDa	1920000	12600000	3430000	4080000
Lactotransferrin	TRFL_HUMAN	78 kDa	54300000	59300000	66400000	48100000
Complement C1q tumor necrosis factor-related protein 3	C1QT3_HUMAN	27 kDa	739000	562000	1660000	332000
Fermitin family homolog 3	URP2_HUMAN	76 kDa	0	0	0	0
Olfactomedin-like protein 3	OLFL3_HUMAN	46 kDa	0	0	0	0
Apolipoprotein E	APOE_HUMAN	36 kDa	27500000	25500000	15200000	11900000
Glycogen phosphorylase, liver form	PYGL_HUMAN	97 kDa	704000	1720000	3470000	1970000
Histone H4	H4_HUMAN	11 kDa	8520000	11600000	26900000	30300000
Myristoylated alanine-rich C-kinase substrate	MARCS_HUMAN	32 kDa	0	9330000	0	0
Vitamin D-binding protein	VTDB_HUMAN	53 kDa	1290000	5480000	6400000	1140000
Cluster of Hemoglobin subunit beta	HBB_HUMAN [4]	16 kDa	62100000	65200000	61300000	44200000
Arrestin domain-containing protein 1	ARRD1_HUMAN	46 kDa	4220000	15700000	12100000	6570000
Collagen alpha-1(VI) chain	CO6A1_HUMAN	109 kDa	7930000	16000000	16800000	12300000
UDP-glucose 6-dehydrogenase	UGDH_HUMAN	55 kDa	0	930000	346000	385000
Integrin alpha-3	ITA3_HUMAN	117 kDa	1030000	8960000	9460000	1670000
Vinculin	VINC_HUMAN	124 kDa	0	2460000	139000	0
WD repeat-containing protein 1	WDR1_HUMAN	66 kDa	0	1610000	413000	1260000
Annexin A4	ANXA4_HUMAN	36 kDa	2970000	7250000	6940000	9390000
Ferritin heavy chain	FRIH_HUMAN	21 kDa	9900000	11700000	10600000	4770000
Integrin beta-3	ITB3_HUMAN	87 kDa	2330000	7120000	5930000	5120000
CD9 antigen	CD9_HUMAN	25 kDa	10300000	23900000	11400000	7820000
Cluster of Eukaryotic initiation factor 4A-II	IF4A2_HUMAN [2]	46 kDa	3000000	5430000	6690000	1460000
Plasminogen	PLMN_HUMAN	91 kDa	0	455000	430000	0
Cluster of Copine-3	CPNE3_HUMAN [7]	60 kDa	3600000	9210000	5440000	8240000
Cluster of Ras-related protein Rab-10	RAB10_HUMAN [9]	23 kDa	2750000	9230000	10400000	9940000
Betaine--homocysteine S-methyltransferase 1	BHMT1_HUMAN	45 kDa	1560000	1640000	4210000	0
Cluster of Guanine nucleotide-binding protein G(I)/G(S)/G(T) subunit beta-1	GBB1_HUMAN [4]	37 kDa	2960000	8740000	4030000	3080000
Neutral amino acid transporter A	SATT_HUMAN	56 kDa	2370000	10700000	3090000	2000000
Hyaluronan-binding protein 2	HABP2_HUMAN	63 kDa	768000	824000	1080000	1610000
Mannan-binding lectin serine protease 1	MASP1_HUMAN	79 kDa	604000	1520000	1230000	2720000
Rab GDP dissociation inhibitor beta	GDIB_HUMAN	51 kDa	0	5700000	2120000	1400000
Ras-related protein Rap-1b	RAP1B_HUMAN	21 kDa	5690000	7800000	2870000	5680000
Inter-alpha-trypsin inhibitor heavy chain H4	ITIH4_HUMAN	103 kDa	1940000	3090000	2800000	2470000
GTP-binding nuclear protein Ran	RAN_HUMAN	24 kDa	0	3100000	4260000	0
Tubulin beta-1 chain	TBB1_HUMAN	50 kDa	1460000	4400000	6120000	2450000
Histone H2B type 1-C/E/F/G/I	H2B1C_HUMAN (+8)	14 kDa	3850000	9380000	11800000	14900000
Hornerin	HORN_HUMAN	282 kDa	332000	711000	616000	718000
Junctional adhesion molecule A	JAM1_HUMAN	33 kDa	349000	6060000	1860000	909000
Heat shock 70 kDa protein 4	HSP74_HUMAN	94 kDa	0	0	0	0
Integrin-linked protein kinase	ILK_HUMAN	51 kDa	0	0	0	0
Histone H2A.J	H2AJ_HUMAN (+7)	14 kDa	4090000	6610000	11500000	14800000
Extracellular matrix protein 1	ECM1_HUMAN	61 kDa	0	0	0	0
Syntenin-1	SDCB1_HUMAN	32 kDa	780000	7250000	329000	0
Heparin cofactor 2	HEP2_HUMAN	57 kDa	0	379000	349000	0
Catenin beta-1	CTNB1_HUMAN	85 kDa	758000	7550000	2030000	1190000
Glucose-6-phosphate isomerase	G6PI_HUMAN	63 kDa	0	1860000	2870000	1220000
Cluster of Proteasome subunit alpha type-7	PSA7_HUMAN [2]	28 kDa	3830000	3680000	5640000	4590000
Annexin A11	ANX11_HUMAN	54 kDa	3850000	9010000	2800000	4130000
T-complex protein 1 subunit gamma	TCPG_HUMAN	61 kDa	0	1270000	1570000	1960000
Complement component C9	CO9_HUMAN	63 kDa	31300000	36300000	43100000	38600000
Microtubule-associated protein RP/EB family member 2	MARE2_HUMAN	37 kDa	0	0	0	0
Calsyntenin-1	CSTN1_HUMAN	110 kDa	0	0	0	0
Catenin delta-1	CTND1_HUMAN	108 kDa	0	3790000	0	0
Midkine	MK_HUMAN	16 kDa	0	274000	0	0
Large neutral amino acids transporter small subunit 1	LAT1_HUMAN	55 kDa	1250000	3180000	4120000	2840000
Proteasome subunit alpha type-1	PSA1_HUMAN	30 kDa	0	3340000	3790000	3910000
Collagen alpha-2(VI) chain	CO6A2_HUMAN	109 kDa	1930000	7180000	5330000	1320000
Glycogen phosphorylase, brain form	PYGB_HUMAN	97 kDa	305000	2220000	3790000	1970000
Trypsin-1	TRY1_HUMAN	27 kDa	0	0	0	0
4-trimethylaminobutyraldehyde dehydrogenase	AL9A1_HUMAN	54 kDa	0	1140000	2560000	1600000
Cartilage oligomeric matrix protein	COMP_HUMAN	83 kDa	0	590000	393000	496000
Transforming growth factor-beta-induced protein ig-h3	BGH3_HUMAN	75 kDa	0	0	0	0
Cation-independent mannose-6-phosphate receptor	MPRI_HUMAN	274 kDa	551000	904000	1460000	597000
Cluster of Cytosolic 10-formyltetrahydrofolate dehydrogenase	AL1L1_HUMAN [2]	99 kDa	0	721000	327000	0
Cluster of Glutamine--fructose-6-phosphate aminotransferase [isomerizing] 1	GFPT1_HUMAN [2]	79 kDa	0	0	2850000	24000000
Disintegrin and metalloproteinase domain-containing protein 10	ADA10_HUMAN	84 kDa	1600000	8320000	3710000	2990000
L-lactate dehydrogenase B chain	LDHB_HUMAN	37 kDa	2650000	5130000	2070000	2850000
Sodium/potassium-transporting ATPase subunit beta-1	AT1B1_HUMAN	35 kDa	728000	2160000	1300000	1740000
LIM and SH3 domain protein 1	LASP1_HUMAN	30 kDa	0	1410000	0	387000
Proteasome subunit alpha type-4	PSA4_HUMAN	29 kDa	2230000	5130000	6220000	5670000
Carboxypeptidase N catalytic chain	CBPN_HUMAN	52 kDa	0	0	513000	0
Ubiquitin-like modifier-activating enzyme 1	UBA1_HUMAN	118 kDa	0	1180000	4100000	578000
Cluster of Cofilin-1	COF1_HUMAN [2]	19 kDa	1240000	3160000	3500000	1120000
Programmed cell death protein 6	PDCD6_HUMAN	22 kDa	4500000	11900000	7700000	3150000
Thyroglobulin	THYG_HUMAN	305 kDa	0	0	0	0
Choline transporter-like protein 1	CTL1_HUMAN	73 kDa	1320000	5850000	1460000	1470000
Pigment epithelium-derived factor	PEDF_HUMAN	46 kDa	939000	1290000	1960000	1010000
Transferrin receptor protein 1	TFR1_HUMAN	85 kDa	0	709000	1320000	1570000
UTP--glucose-1-phosphate uridylyltransferase	UGPA_HUMAN	57 kDa	0	0	0	0
Cluster of Alpha-actinin-4	ACTN4_HUMAN [4]	105 kDa	237000	1160000	560000	509000
Hepatocyte growth factor activator	HGFA_HUMAN	71 kDa	0	866000	0	936000
MARCKS-related protein	MRP_HUMAN	20 kDa	1550000	7800000	842000	842000
Peripheral-type benzodiazepine receptor-associated protein 1	RIMB1_HUMAN	200 kDa	1140000	0	0	0
Protein S100-A14	S10AE_HUMAN	12 kDa	3430000	7300000	1640000	1330000
CD276 antigen	CD276_HUMAN	57 kDa	1960000	6560000	2000000	3400000
Immunoglobulin superfamily member 8	IGSF8_HUMAN	65 kDa	518000	4870000	2080000	441000
Cluster of Ras-related protein Rab-5C	RAB5C_HUMAN [3]	23 kDa	1190000	5940000	2340000	3140000
Proteasome subunit alpha type-2	PSA2_HUMAN	26 kDa	1900000	2050000	394000	813000
Bifunctional purine biosynthesis protein PURH	PUR9_HUMAN	65 kDa	0	0	0	0
Septin-7	SEPT7_HUMAN	51 kDa	0	392000	351000	0
Proteasome subunit beta type-5	PSB5_HUMAN	28 kDa	2180000	2150000	5720000	4210000
Cluster of ADP-ribosylation factor 3	ARF3_HUMAN [3]	21 kDa	1610000	3660000	2160000	2580000
Cluster of T-complex protein 1 subunit zeta	TCPZ_HUMAN [2]	58 kDa	0	0	1090000	0
Elongation factor 1-gamma	EF1G_HUMAN	50 kDa	382000	479000	578000	457000
Thrombospondin-3	TSP3_HUMAN	104 kDa	0	0	0	0
L-lactate dehydrogenase A chain	LDHA_HUMAN	37 kDa	2060000	3780000	3240000	5020000
Peptidyl-prolyl cis-trans isomerase A	PPIA_HUMAN	18 kDa	1810000	5800000	1010000	2330000
Fibrinogen beta chain	FIBB_HUMAN	56 kDa	5450000	4750000	7400000	4930000
Cluster of Peroxiredoxin-1	PRDX1_HUMAN [2]	22 kDa	2810000	5680000	4220000	4730000
Actin-related protein 3	ARP3_HUMAN	47 kDa	362000	237000	204000	418000
Nucleolin	NUCL_HUMAN	77 kDa	0	0	0	0
Proteasome subunit alpha type-6	PSA6_HUMAN	27 kDa	0	3330000	3580000	4850000
26S proteasome non-ATPase regulatory subunit 2	PSMD2_HUMAN	100 kDa	0	257000	1190000	464000
Complement component C8 beta chain	CO8B_HUMAN	67 kDa	0	535000	3720000	639000
Thrombospondin-4	TSP4_HUMAN	106 kDa	0	663000	220000	0
Proteasome subunit beta type-3	PSB3_HUMAN	23 kDa	421000	542000	521000	349000
Galactokinase	GALK1_HUMAN	42 kDa	816000	1070000	1180000	0
Obg-like ATPase 1	OLA1_HUMAN	45 kDa	0	0	0	0
40S ribosomal protein S3	RS3_HUMAN	27 kDa	406000	0	0	0
Protein S100-A16	S10AG_HUMAN	12 kDa	4770000	9170000	3910000	1030000
T-complex protein 1 subunit delta	TCPD_HUMAN	58 kDa	0	0	1090000	0
T-complex protein 1 subunit epsilon	TCPE_HUMAN	60 kDa	0	0	250000	0
Triosephosphate isomerase	TPIS_HUMAN	31 kDa	0	3790000	1850000	1340000
Exportin-2	XPO2_HUMAN	110 kDa	0	0	1530000	482000
Complement component C7	CO7_HUMAN	94 kDa	1850000	2880000	3970000	3940000
Fibrinogen gamma chain	FIBG_HUMAN	52 kDa	1200000	580000	1700000	489000
Acidic mammalian chitinase	CHIA_HUMAN	52 kDa	0	938000	820000	740000
Proteasome subunit alpha type-5	PSA5_HUMAN	26 kDa	2120000	3340000	3660000	3860000
Semaphorin-3C	SEM3C_HUMAN	85 kDa	0	0	0	0
Inter-alpha-trypsin inhibitor heavy chain H1	ITIH1_HUMAN	101 kDa	0	0	0	1530000
Cell division control protein 42 homolog	CDC42_HUMAN	21 kDa	679000	5070000	316000	1280000
Cluster of Ras-related C3 botulinum toxin substrate 1	RAC1_HUMAN [2]	21 kDa	2400000	6580000	505000	3230000
Cluster of Guanine nucleotide-binding protein subunit alpha-13	GNA13_HUMAN [6]	44 kDa	901000	5480000	1620000	1520000
Isocitrate dehydrogenase [NADP] cytoplasmic	IDHC_HUMAN	47 kDa	0	1290000	0	0
Glucose-6-phosphate 1-dehydrogenase	G6PD_HUMAN	59 kDa	0	0	1150000	0
Haptoglobin	HPT_HUMAN	45 kDa	10100000	9810000	8380000	7660000
Adipocyte plasma membrane-associated protein	APMAP_HUMAN	46 kDa	0	0	0	1430000
Annexin A7	ANXA7_HUMAN	53 kDa	536000	1260000	2890000	1600000
Heterogeneous nuclear ribonucleoprotein U	HNRPU_HUMAN	91 kDa	0	0	211000	0
Platelet-activating factor acetylhydrolase IB subunit alpha	LIS1_HUMAN	47 kDa	0	0	0	0
Protein disulfide-isomerase A3	PDIA3_HUMAN	57 kDa	0	860000	618000	4340000
Cluster of Ras-related protein Rab-11B	RB11B_HUMAN [2]	24 kDa	578000	2070000	2440000	1820000
Beta-2-glycoprotein 1	APOH_HUMAN	38 kDa	0	0	0	0
Calnexin	CALX_HUMAN	68 kDa	0	1790000	734000	4880000
Prominin-2	PROM2_HUMAN	92 kDa	0	1060000	859000	0
Serine protease 23	PRS23_HUMAN	43 kDa	0	0	0	0
Heat shock protein beta-1	HSPB1_HUMAN	23 kDa	934000	2550000	1550000	1530000
Serine--tRNA ligase, cytoplasmic	SYSC_HUMAN	59 kDa	0	0	0	0
Cluster of Guanine nucleotide-binding protein G(s) subunit alpha isoforms short	GNAS2_HUMAN [5]	46 kDa	901000	4480000	1620000	1520000
Cullin-associated NEDD8-dissociated protein 1	CAND1_HUMAN	136 kDa	0	0	130000	0
LIM and senescent cell antigen-like-containing domain protein 1	LIMS1_HUMAN	37 kDa	0	319000	0	0
Equilibrative nucleoside transporter 1	S29A1_HUMAN	50 kDa	0	2640000	1330000	534000
T-complex protein 1 subunit beta	TCPB_HUMAN	57 kDa	0	0	2890000	635000
Proteasome subunit beta type-2	PSB2_HUMAN	23 kDa	986000	1980000	2990000	3960000
Proteasome subunit alpha type-3	PSA3_HUMAN	28 kDa	1800000	2250000	2310000	1750000
Cadherin-1	CADH1_HUMAN	97 kDa	0	785000	0	0
ATP-dependent RNA helicase A	DHX9_HUMAN	141 kDa	0	0	1570000	0
Golgi apparatus protein 1	GSLG1_HUMAN	135 kDa	0	524000	0	0
Niban-like protein 1	NIBL1_HUMAN	84 kDa	0	869000	1060000	1300000
Homogentisate 1,2-dioxygenase	HGD_HUMAN	50 kDa	0	0	0	0
T-complex protein 1 subunit alpha	TCPA_HUMAN	60 kDa	0	636000	2090000	1110000
T-complex protein 1 subunit theta	TCPQ_HUMAN	60 kDa	0	252000	1670000	276000
Tenascin	TENA_HUMAN	241 kDa	0	0	0	0
Tetranectin	TETN_HUMAN	23 kDa	0	0	0	1280000
Membrane primary amine oxidase	AOC3_HUMAN	85 kDa	0	0	0	0
Complement component C6	CO6_HUMAN	105 kDa	1400000	3080000	4410000	1120000
Cluster of AP-2 complex subunit alpha-1	AP2A1_HUMAN [2]	108 kDa	0	0	0	0
Annexin A3	ANXA3_HUMAN	36 kDa	1340000	1850000	429000	1760000
Reelin	RELN_HUMAN	388 kDa	0	0	0	0
Integrin alpha-V	ITAV_HUMAN	116 kDa	0	1030000	563000	0
1-phosphatidylinositol 4,5-bisphosphate phosphodiesterase beta-4	PLCB4_HUMAN	134 kDa	0	674000	0	0
Ras-related protein Ral-A	RALA_HUMAN	24 kDa	1220000	5320000	2550000	403000
Clusterin	CLUS_HUMAN	52 kDa	0	204000	0	0
Thyroxine-binding globulin	THBG_HUMAN	46 kDa	0	0	502000	0
Transcription factor TFIIIB component B'' homolog	BDP1_HUMAN	294 kDa	20300000	23600000	24600000	20200000
Cluster of ATP-dependent 6-phosphofructokinase, liver type	PFKAL_HUMAN [2]	85 kDa	0	0	0	0
Basal cell adhesion molecule	BCAM_HUMAN	67 kDa	0	215000	0	0
Exostosin-1	EXT1_HUMAN	86 kDa	0	0	0	0
Integrin alpha-2	ITA2_HUMAN	129 kDa	0	1090000	0	0
26S proteasome non-ATPase regulatory subunit 3	PSMD3_HUMAN	61 kDa	0	0	1140000	0
Ribonucleoside-diphosphate reductase large subunit	RIR1_HUMAN	90 kDa	0	0	411000	0
T-complex protein 1 subunit eta	TCPH_HUMAN	59 kDa	0	0	864000	564000
Solute carrier family 2, facilitated glucose transporter member 1	GTR1_HUMAN	54 kDa	2630000	3380000	3560000	2670000
Beta-parvin	PARVB_HUMAN	42 kDa	0	0	0	0
Proteasome subunit beta type-1	PSB1_HUMAN	26 kDa	5210000	3180000	1910000	0
Lysosomal alpha-mannosidase	MA2B1_HUMAN	114 kDa	0	350000	0	264000
Coiled-coil domain-containing protein 175	CC175_HUMAN	94 kDa	0	0	961000	0
Cluster of Phosphatidylinositol 5-phosphate 4-kinase type-2 alpha	PI42A_HUMAN [2]	46 kDa	0	0	0	0
Cluster of Cytoplasmic FMR1-interacting protein 1	CYFP1_HUMAN [2]	145 kDa	0	862000	570000	0
6-phosphogluconate dehydrogenase, decarboxylating	6PGD_HUMAN	53 kDa	0	553000	0	0
AP-2 complex subunit beta	AP2B1_HUMAN	105 kDa	0	209000	0	0
Integrin alpha-6	ITA6_HUMAN	127 kDa	0	1590000	366000	0
Plexin-B2	PLXB2_HUMAN	205 kDa	0	491000	0	0
Peroxiredoxin-2	PRDX2_HUMAN	22 kDa	1220000	2960000	1890000	1590000
Ras-related protein Rab-7a	RAB7A_HUMAN	23 kDa	0	2830000	573000	510000
Proteasome subunit beta type-6	PSB6_HUMAN	25 kDa	945000	2190000	1080000	2110000
Glycine--tRNA ligase	GARS_HUMAN	83 kDa	0	0	0	0
Echinoderm microtubule-associated protein-like 2	EMAL2_HUMAN	71 kDa	0	201000	0	0
Cluster of Mitogen-activated protein kinase 1	MK01_HUMAN [6]	41 kDa	0	0	0	0
CD81 antigen	CD81_HUMAN	26 kDa	0	2440000	391000	343000
Importin-7	IPO7_HUMAN	120 kDa	0	0	0	0
ATP-dependent 6-phosphofructokinase, platelet type	PFKAP_HUMAN	86 kDa	0	0	0	0
Valine--tRNA ligase	SYVC_HUMAN	140 kDa	0	0	322000	0
Tumor-associated calcium signal transducer 2	TACD2_HUMAN	36 kDa	0	3160000	0	0
Metalloproteinase inhibitor 3	TIMP3_HUMAN	24 kDa	501000	1170000	1730000	2140000
Dihydropyrimidinase	DPYS_HUMAN	57 kDa	0	0	0	1430000
26S proteasome regulatory subunit 7	PRS7_HUMAN	49 kDa	0	0	1110000	0
40S ribosomal protein S9	RS9_HUMAN	23 kDa	1130000	1060000	1700000	1510000
CD82 antigen	CD82_HUMAN	30 kDa	352000	1650000	0	536000
Dihydropyrimidine dehydrogenase [NADP(+)]	DPYD_HUMAN	111 kDa	0	0	0	0
Transketolase	TKT_HUMAN	68 kDa	0	303000	0	0
von Willebrand factor	VWF_HUMAN	309 kDa	0	0	0	0
Coronin-1A	COR1A_HUMAN	51 kDa	0	0	665000	0
Cluster of Claudin-3	CLD3_HUMAN [2]	23 kDa	0	1930000	0	0
Annexin A1	ANXA1_HUMAN	39 kDa	1010000	4760000	188000	212000
Fatty acid-binding protein, epidermal	FABP5_HUMAN	15 kDa	0	246000	244000	0
Endothelin-converting enzyme 1	ECE1_HUMAN	87 kDa	0	1210000	1540000	0
Regucalcin	RGN_HUMAN	33 kDa	0	0	180000	0
Rho-associated protein kinase 1	ROCK1_HUMAN	158 kDa	0	0	0	0
Cluster of Cullin-4B	CUL4B_HUMAN [2]	104 kDa	0	0	0	0
Glutathione hydrolase 1 proenzyme	GGT1_HUMAN	61 kDa	0	0	0	0
26S proteasome regulatory subunit 4	PRS4_HUMAN	49 kDa	0	0	345000	0
Glycogen phosphorylase, muscle form	PYGM_HUMAN	97 kDa	0	1720000	3470000	1970000
Threonine--tRNA ligase, cytoplasmic	SYTC_HUMAN	83 kDa	0	0	0	0
Lysosome-associated membrane glycoprotein 1	LAMP1_HUMAN	45 kDa	0	1300000	2550000	2300000
Collagen alpha-1(I) chain	CO1A1_HUMAN	139 kDa	0	1030000	0	0
Cluster of Ephrin type-B receptor 3	EPHB3_HUMAN [6]	110 kDa	0	432000	0	0
Cluster of Kinesin-1 heavy chain	KINH_HUMAN [3]	110 kDa	0	0	0	0
Alpha-amylase 2B	AMY2B_HUMAN (+2)	58 kDa	0	0	0	0
Glutathione synthetase	GSHB_HUMAN	52 kDa	800000	2520000	844000	639000
Lipolysis-stimulated lipoprotein receptor	LSR_HUMAN	71 kDa	0	1030000	0	0
Myelin protein zero-like protein 1	MPZL1_HUMAN	29 kDa	0	3040000	705000	0
Suppressor of tumorigenicity 14 protein	ST14_HUMAN	95 kDa	0	1680000	0	0
C-1-tetrahydrofolate synthase, cytoplasmic	C1TC_HUMAN	102 kDa	0	0	324000	0
Immunoglobulin heavy constant alpha 1	IGHA1_HUMAN	38 kDa	0	0	0	0
Syntaxin-binding protein 3	STXB3_HUMAN	68 kDa	0	360000	0	0
Endoplasmic reticulum-Golgi intermediate compartment protein 1	ERGI1_HUMAN	33 kDa	0	812000	1870000	2650000
Complement C1r subcomponent	C1R_HUMAN	80 kDa	0	0	0	0
Aldehyde dehydrogenase family 8 member A1	AL8A1_HUMAN	53 kDa	0	173000	0	0
Pleckstrin	PLEK_HUMAN	40 kDa	0	0	0	0
40S ribosomal protein S3a	RS3A_HUMAN	30 kDa	541000	494000	0	0
Transcobalamin-1	TCO1_HUMAN	48 kDa	0	1040000	0	0
40S ribosomal protein S2	RS2_HUMAN	31 kDa	0	1550000	852000	0
CD109 antigen	CD109_HUMAN	162 kDa	0	0	0	0
Adenosine kinase	ADK_HUMAN	41 kDa	677000	724000	763000	0
40S ribosomal protein S4, X isoform	RS4X_HUMAN	30 kDa	0	331000	0	0
Cartilage intermediate layer protein 1	CILP1_HUMAN	133 kDa	0	0	0	0
Coatomer subunit alpha	COPA_HUMAN	138 kDa	0	0	0	0
IST1 homolog	IST1_HUMAN	40 kDa	1340000	826000	2900000	0
Carbonic anhydrase 12	CAH12_HUMAN	39 kDa	0	3800000	2180000	0
Protein disulfide-isomerase	PDIA1_HUMAN	57 kDa	0	219000	0	1430000
Coronin-1C	COR1C_HUMAN	53 kDa	0	0	0	0
CD151 antigen	CD151_HUMAN	28 kDa	0	3140000	1250000	0
Gamma-glutamylcyclotransferase	GGCT_HUMAN	21 kDa	0	647000	0	0
60S ribosomal protein L5	RL5_HUMAN	34 kDa	0	0	565000	0
Leukocyte surface antigen CD47	CD47_HUMAN	35 kDa	0	1910000	538000	0
Cluster of Endoplasmin	ENPL_HUMAN [2]	92 kDa	0	0	0	1590000
AP-1 complex subunit gamma-1	AP1G1_HUMAN	91 kDa	0	0	0	0
Immunoglobulin superfamily member 3	IGSF3_HUMAN	135 kDa	0	981000	0	0
26S proteasome non-ATPase regulatory subunit 5	PSMD5_HUMAN	56 kDa	0	0	399000	0
Staphylococcal nuclease domain-containing protein 1	SND1_HUMAN	102 kDa	0	0	0	0
Lysosome-associated membrane glycoprotein 2	LAMP2_HUMAN	45 kDa	0	324000	1430000	2240000
D-3-phosphoglycerate dehydrogenase	SERA_HUMAN	57 kDa	0	0	0	0
60 kDa heat shock protein, mitochondrial	CH60_HUMAN	61 kDa	0	0	303000	1660000
Protein S100-A11	S10AB_HUMAN	12 kDa	780000	771000	419000	312000
Dermcidin	DCD_HUMAN	11 kDa	0	491000	0	1040000
Procollagen C-endopeptidase enhancer 1	PCOC1_HUMAN	48 kDa	0	0	0	0
Protein FAM234A	F234A_HUMAN	60 kDa	0	646000	276000	0
Calpain-2 catalytic subunit	CAN2_HUMAN	80 kDa	0	3840000	4270000	0
Cathepsin D	CATD_HUMAN	45 kDa	0	0	417000	2030000
Phosphatidylethanolamine-binding protein 1	PEBP1_HUMAN	21 kDa	726000	3420000	0	0
Vasodilator-stimulated phosphoprotein	VASP_HUMAN	40 kDa	0	0	0	0
Importin subunit beta-1	IMB1_HUMAN	97 kDa	0	233000	293000	302000
Histidine ammonia-lyase	HUTH_HUMAN	73 kDa	0	0	382000	0
Coronin-1B	COR1B_HUMAN	54 kDa	0	0	0	0
Protein S100-A12	S10AC_HUMAN	11 kDa	0	0	0	0
Aldehyde dehydrogenase family 16 member A1	A16A1_HUMAN	85 kDa	0	0	0	0
S-adenosylmethionine synthase isoform type-2	METK2_HUMAN	44 kDa	0	0	0	0
CD63 antigen	CD63_HUMAN	26 kDa	0	0	0	0
Coagulation factor X	FA10_HUMAN	55 kDa	546000	0	0	1250000
Cluster of Rho-related GTP-binding protein RhoB	RHOB_HUMAN [2]	22 kDa	743000	1140000	1130000	1190000
N-alpha-acetyltransferase 15, NatA auxiliary subunit	NAA15_HUMAN	101 kDa	0	0	0	0
Transmembrane 9 superfamily member 3	TM9S3_HUMAN	68 kDa	0	566000	2390000	1890000
40S ribosomal protein SA	RSSA_HUMAN	33 kDa	0	262000	0	0
Ras-related protein Ral-B	RALB_HUMAN	23 kDa	0	2130000	1500000	518000
L-xylulose reductase	DCXR_HUMAN	26 kDa	0	324000	437000	165000
CD166 antigen	CD166_HUMAN	65 kDa	0	500000	0	0
Adenylosuccinate lyase	PUR8_HUMAN	55 kDa	0	0	0	0
Rho GDP-dissociation inhibitor 1	GDIR1_HUMAN	23 kDa	0	1010000	0	0
Apolipoprotein A-IV	APOA4_HUMAN	45 kDa	0	0	0	0
40S ribosomal protein S18	RS18_HUMAN	18 kDa	350000	396000	911000	338000
Ceruloplasmin	CERU_HUMAN	122 kDa	0	104000	0	0
Collagen alpha-2(I) chain	CO1A2_HUMAN	129 kDa	0	0	0	0
A disintegrin and metalloproteinase with thrombospondin motifs 13	ATS13_HUMAN	154 kDa	0	0	0	0
Catalase	CATA_HUMAN	60 kDa	0	0	0	0
Cluster of Nucleoside diphosphate kinase B	NDKB_HUMAN [2]	17 kDa	0	4580000	0	203000
Cluster of Bone morphogenetic protein 1	BMP1_HUMAN [2]	111 kDa	0	0	0	0
ATP synthase subunit beta, mitochondrial	ATPB_HUMAN	57 kDa	0	0	0	2840000
Asparagine--tRNA ligase, cytoplasmic	SYNC_HUMAN	63 kDa	0	0	0	0
Tetraspanin-15	TSN15_HUMAN	33 kDa	0	1430000	595000	0
Calcium-binding protein 39	CAB39_HUMAN	40 kDa	0	1910000	0	0
Tumor susceptibility gene 101 protein	TS101_HUMAN	44 kDa	0	363000	0	0
Receptor of activated protein C kinase 1	RACK1_HUMAN	35 kDa	0	0	849000	0
Membrane-bound transcription factor site-1 protease	MBTP1_HUMAN	118 kDa	0	1330000	0	679000
Protein S100-A8	S10A8_HUMAN	11 kDa	0	0	0	0
Collectin-10	COL10_HUMAN	31 kDa	0	845000	0	842000
Importin-5	IPO5_HUMAN	124 kDa	0	0	0	0
Mannan-binding lectin serine protease 2	MASP2_HUMAN	76 kDa	0	0	0	0
Insulin-like growth factor-binding protein 2	IBP2_HUMAN	35 kDa	0	588000	0	646000
Nectin-2	NECT2_HUMAN	58 kDa	0	0	0	0
Olfactomedin-like protein 1	OLFL1_HUMAN	46 kDa	0	0	0	0
Sodium/potassium-transporting ATPase subunit beta-3	AT1B3_HUMAN	32 kDa	0	2310000	1340000	0
Stomatin-like protein 2, mitochondrial	STML2_HUMAN	39 kDa	0	0	0	3060000
26S proteasome non-ATPase regulatory subunit 12	PSD12_HUMAN	53 kDa	0	0	0	0
Disks large homolog 1	DLG1_HUMAN	100 kDa	0	864000	204000	371000
Profilin-1	PROF1_HUMAN	15 kDa	0	856000	369000	0
Septin-2	SEPT2_HUMAN	41 kDa	0	0	0	0
Neuropilin-1	NRP1_HUMAN	103 kDa	0	0	0	0
Inositol-3-phosphate synthase 1	INO1_HUMAN	61 kDa	0	0	0	0
Cluster of ADP/ATP translocase 3	ADT3_HUMAN [2]	33 kDa	0	0	0	2260000
Interleukin enhancer-binding factor 2	ILF2_HUMAN	43 kDa	0	0	0	0
Aldehyde oxidase	AOXA_HUMAN	148 kDa	0	0	0	0
60S ribosomal protein L18	RL18_HUMAN	22 kDa	0	1680000	0	0
Cytosol aminopeptidase	AMPL_HUMAN	56 kDa	0	0	0	0
ATP synthase subunit alpha, mitochondrial	ATPA_HUMAN	60 kDa	0	0	0	1810000
Sorbitol dehydrogenase	DHSO_HUMAN	38 kDa	0	0	0	0
Eukaryotic translation initiation factor 5	IF5_HUMAN	49 kDa	0	0	0	0
Desmoglein-1	DSG1_HUMAN	114 kDa	0	0	0	0
Transmembrane 9 superfamily member 4	TM9S4_HUMAN	75 kDa	0	0	1540000	1370000
Cluster of 78 kDa glucose-regulated protein	GRP78_HUMAN [2]	72 kDa	1840000	3710000	2950000	3930000
Cluster of Receptor-type tyrosine-protein phosphatase F	PTPRF_HUMAN [3]	213 kDa	0	246000	0	0
Nck-associated protein 1	NCKP1_HUMAN	129 kDa	0	0	0	0
Ras-related protein Rap-2b	RAP2B_HUMAN	21 kDa	0	805000	487000	499000
Synaptogyrin-2	SNG2_HUMAN	25 kDa	0	0	2820000	3110000
Copine-1	CPNE1_HUMAN	59 kDa	507000	0	705000	1180000
60S ribosomal protein L10a	RL10A_HUMAN	25 kDa	436000	948000	0	0
Leucine--tRNA ligase, cytoplasmic	SYLC_HUMAN	134 kDa	0	0	0	0
Keratin, type I cytoskeletal 18	K1C18_HUMAN	48 kDa	931000	0	1370000	0
Cluster of 60S ribosomal protein L3	RL3_HUMAN [2]	46 kDa	0	0	0	0
Phospholipid-transporting ATPase IC	AT8B1_HUMAN	144 kDa	0	866000	0	0
CUB domain-containing protein 1	CDCP1_HUMAN	93 kDa	0	1070000	0	0
Peptidyl-prolyl cis-trans isomerase FKBP4	FKBP4_HUMAN	52 kDa	0	0	0	0
Calmodulin	CALM_HUMAN	?	0	1590000	0	0
60S ribosomal protein L30	RL30_HUMAN	13 kDa	0	0	0	0
Delta-aminolevulinic acid dehydratase	HEM2_HUMAN	36 kDa	0	0	0	0
Cluster of HLA class I histocompatibility antigen, Cw-7 alpha chain	1C07_HUMAN [2]	41 kDa	0	1250000	0	0
10 kDa heat shock protein, mitochondrial	CH10_HUMAN	11 kDa	0	0	0	1670000
Fascin	FSCN1_HUMAN	55 kDa	0	0	0	0
Aspartate aminotransferase, cytoplasmic	AATC_HUMAN	46 kDa	0	0	0	0
Calcineurin B homologous protein 1	CHP1_HUMAN	22 kDa	0	764000	0	0
Calreticulin	CALR_HUMAN	48 kDa	0	0	0	1410000
Semaphorin-3F	SEM3F_HUMAN	88 kDa	0	0	0	0
Septin-9	SEPT9_HUMAN	65 kDa	0	0	0	0
Sushi, von Willebrand factor type A, EGF and pentraxin domain-containing protein 1	SVEP1_HUMAN	390 kDa	0	0	0	0
Voltage-dependent anion-selective channel protein 1	VDAC1_HUMAN	31 kDa	0	0	0	1760000
1-phosphatidylinositol 4,5-bisphosphate phosphodiesterase gamma-2	PLCG2_HUMAN	148 kDa	0	0	0	0
Tripeptidyl-peptidase 2	TPP2_HUMAN	138 kDa	0	0	847000	0
Cell cycle control protein 50B	CC50B_HUMAN	39 kDa	0	1250000	0	0
SPARC-related modular calcium-binding protein 1	SMOC1_HUMAN	48 kDa	0	0	0	0
Keratin, type II cytoskeletal 78	K2C78_HUMAN	57 kDa	0	0	0	0
Adenosylhomocysteinase 3	SAHH3_HUMAN	67 kDa	0	0	0	0

## Sheet: Experiment 2
Experiment 2
Protein Name	Protein Symbol	Molecular Weight	Normalized TIC
			BT474	BT474+TZ	BT474TR	BT474TR+TZ
Cluster of Receptor tyrosine-protein kinase erbB-2	ERBB2_HUMAN [6]	138 kDa	1980000	3070000	1390000	901000
Cluster of Keratin, type II cytoskeletal 1	K2C1_HUMAN [21]	66 kDa	282000000	204000000	173000000	390000000
Serum albumin	ALBU_HUMAN	69 kDa	556000000	265000000	591000000	745000000
Cluster of Keratin, type I cytoskeletal 10	K1C10_HUMAN [12]	59 kDa	89800000	51900000	61000000	87500000
Cluster of Thrombospondin-1	TSP1_HUMAN [2]	129 kDa	227000000	232000000	156000000	190000000
Alpha-2-macroglobulin	A2MG_HUMAN	163 kDa	1080000000	1150000000	1110000000	1190000000
Keratin, type I cytoskeletal 9	K1C9_HUMAN	62 kDa	48400000	56800000	33500000	128000000
Fibronectin	FINC_HUMAN	263 kDa	41000000	52500000	17400000	53700000
Cluster of Tubulin alpha-4A chain	TBA4A_HUMAN [3]	50 kDa	89300000	109000000	93400000	41700000
Cluster of Actin, cytoplasmic 1	ACTB_HUMAN [7]	42 kDa	80800000	69600000	78900000	34900000
Cluster of Talin-1	TLN1_HUMAN [2]	270 kDa	34700000	41600000	26200000	17900000
Cluster of Myosin-9	MYH9_HUMAN [4]	227 kDa	15300000	17200000	13800000	15300000
Annexin A6	ANXA6_HUMAN	76 kDa	13200000	10100000	39500000	26500000
Cluster of Heat shock protein HSP 90-alpha	HS90A_HUMAN [4]	85 kDa	20700000	24500000	21400000	15800000
Cluster of Clathrin heavy chain 1	CLH1_HUMAN [2]	192 kDa	4390000	6870000	4940000	5940000
Complement C3	CO3_HUMAN	187 kDa	98700000	85200000	117000000	75900000
Prothrombin	THRB_HUMAN	70 kDa	171000000	214000000	190000000	108000000
Fatty acid synthase	FAS_HUMAN	273 kDa	6740000	9640000	11200000	16800000
Pyruvate kinase PKM	KPYM_HUMAN	58 kDa	40800000	52900000	77600000	28900000
Cluster of Heat shock cognate 71 kDa protein	HSP7C_HUMAN [2]	71 kDa	39800000	41800000	42700000	20600000
Prolow-density lipoprotein receptor-related protein 1	LRP1_HUMAN	505 kDa	526000	0	0	15700000
Inter-alpha-trypsin inhibitor heavy chain H2	ITIH2_HUMAN	106 kDa	93800000	65900000	81300000	92900000
Coagulation factor V	FA5_HUMAN	252 kDa	67400000	84800000	83700000	42200000
Pregnancy zone protein	PZP_HUMAN	164 kDa	868000000	1120000000	811000000	1110000000
Glyceraldehyde-3-phosphate dehydrogenase	G3P_HUMAN	36 kDa	48500000	52100000	50700000	14600000
Cluster of Immunoglobulin heavy constant gamma 1	IGHG1_HUMAN [2]	36 kDa	3270000	122000000	12800000	112000000
Cluster of 14-3-3 protein zeta/delta	1433Z_HUMAN [7]	28 kDa	4710000	7720000	10900000	2700000
Cluster of Elongation factor 1-alpha 1	EF1A1_HUMAN [3]	50 kDa	72400000	65600000	59000000	22200000
Gelsolin	GELS_HUMAN	86 kDa	20400000	18400000	17500000	18400000
Cluster of Tubulin beta chain	TBB5_HUMAN [4]	50 kDa	41900000	52700000	41100000	18400000
Cluster of Filamin-A	FLNA_HUMAN [2]	281 kDa	14300000	18700000	11500000	6320000
Apolipoprotein B-100	APOB_HUMAN	516 kDa	16200000	21800000	2020000	14300000
4F2 cell-surface antigen heavy chain	4F2_HUMAN	68 kDa	6110000	5530000	6710000	5720000
Transitional endoplasmic reticulum ATPase	TERA_HUMAN	89 kDa	6390000	9170000	11500000	7280000
Annexin A2	ANXA2_HUMAN	39 kDa	6360000	4040000	16000000	5540000
Alpha-2-HS-glycoprotein	FETUA_HUMAN	39 kDa	125000000	43500000	89800000	86300000
Hemoglobin subunit alpha	HBA_HUMAN	15 kDa	46600000	36900000	87400000	41300000
Heat shock 70 kDa protein 1A	HS71A_HUMAN (+1)	70 kDa	20500000	20700000	20600000	14800000
Vitronectin	VTNC_HUMAN	54 kDa	139000000	154000000	209000000	126000000
Complement C4-A	CO4A_HUMAN	193 kDa	39400000	37300000	46700000	33700000
Antithrombin-III	ANT3_HUMAN	53 kDa	33800000	72000000	60000000	42000000
Cluster of Elongation factor 2	EF2_HUMAN [2]	95 kDa	15400000	18700000	18400000	5380000
Cytoplasmic aconitate hydratase	ACOC_HUMAN	98 kDa	20100000	21200000	16900000	10200000
Cluster of Sodium/potassium-transporting ATPase subunit alpha-1	AT1A1_HUMAN [6]	113 kDa	0	394000	4220000	3080000
Brain acid soluble protein 1	BASP1_HUMAN	23 kDa	0	0	0	0
Fibulin-1	FBLN1_HUMAN	77 kDa	29000000	30200000	35400000	21500000
Annexin A5	ANXA5_HUMAN	36 kDa	6760000	7070000	22800000	6510000
Cluster of Ezrin	EZRI_HUMAN [3]	69 kDa	4050000	6620000	3760000	4020000
Complement C5	CO5_HUMAN	188 kDa	11300000	11000000	12300000	10900000
Cluster of Catenin alpha-1	CTNA1_HUMAN [3]	100 kDa	0	3050000	971000	3220000
Phosphoglycerate kinase 1	PGK1_HUMAN	45 kDa	21300000	26300000	19900000	12700000
Junction plakoglobin	PLAK_HUMAN	82 kDa	8790000	3690000	5310000	5400000
Peroxidasin homolog	PXDN_HUMAN	165 kDa	5370000	5370000	5280000	6180000
Cluster of Alpha-enolase	ENOA_HUMAN [3]	47 kDa	3400000	4490000	5260000	2860000
Adenosylhomocysteinase	SAHH_HUMAN	48 kDa	19200000	16200000	14300000	8450000
Coagulation factor XIII A chain	F13A_HUMAN	83 kDa	39700000	37800000	43400000	29000000
Phosphoglucomutase-1	PGM1_HUMAN	61 kDa	11800000	12600000	13600000	6210000
Cluster of Immunoglobulin kappa constant	IGKC_HUMAN [2]	12 kDa	0	12300000	0	7860000
Neuronal pentraxin-1	NPTX1_HUMAN	47 kDa	5000000	7570000	13000000	7940000
Polyubiquitin-B	UBB_HUMAN (+1)	26 kDa	4660000	6550000	0	4480000
Alpha-fetoprotein	FETA_HUMAN	69 kDa	46900000	13600000	30300000	34600000
Cytoplasmic dynein 1 heavy chain 1	DYHC1_HUMAN	532 kDa	0	553000	0	439000
Neutral amino acid transporter B(0)	AAAT_HUMAN	57 kDa	834000	2730000	1220000	1710000
Integrin beta-1	ITB1_HUMAN	88 kDa	1780000	3790000	3710000	5770000
Inter-alpha-trypsin inhibitor heavy chain H3	ITIH3_HUMAN	100 kDa	39100000	32800000	23400000	44300000
Cluster of EH domain-containing protein 3	EHD3_HUMAN [4]	61 kDa	7420000	10600000	8580000	2980000
Collagen alpha-3(VI) chain	CO6A3_HUMAN	344 kDa	1160000	1660000	1050000	1830000
Ras GTPase-activating-like protein IQGAP1	IQGA1_HUMAN	189 kDa	6060000	8260000	5310000	2140000
Periostin	POSTN_HUMAN	93 kDa	7490000	7970000	5830000	4820000
Prostaglandin F2 receptor negative regulator	FPRP_HUMAN	99 kDa	2000000	639000	3740000	2670000
Choline transporter-like protein 2	CTL2_HUMAN	80 kDa	1120000	3510000	4310000	3550000
Cluster of Fructose-bisphosphate aldolase A	ALDOA_HUMAN [2]	39 kDa	3590000	4220000	5110000	4840000
Programmed cell death 6-interacting protein	PDC6I_HUMAN	96 kDa	1810000	1530000	2300000	702000
Sulfhydryl oxidase 1	QSOX1_HUMAN	83 kDa	24200000	27300000	37500000	17000000
ATP-citrate synthase	ACLY_HUMAN	121 kDa	5600000	7400000	4630000	2770000
Argininosuccinate synthase	ASSY_HUMAN	47 kDa	10500000	6250000	11600000	2990000
Epithelial cell adhesion molecule	EPCAM_HUMAN	35 kDa	1340000	1270000	3610000	1730000
Lactotransferrin	TRFL_HUMAN	78 kDa	225000000	141000000	188000000	177000000
Complement C1q tumor necrosis factor-related protein 3	C1QT3_HUMAN	27 kDa	3110000	1940000	6860000	764000
Fermitin family homolog 3	URP2_HUMAN	76 kDa	10900000	11200000	9350000	2620000
Olfactomedin-like protein 3	OLFL3_HUMAN	46 kDa	6510000	5530000	4690000	1670000
Apolipoprotein E	APOE_HUMAN	36 kDa	11800000	9990000	15500000	8220000
Glycogen phosphorylase, liver form	PYGL_HUMAN	97 kDa	15400000	11300000	9150000	8670000
Histone H4	H4_HUMAN	11 kDa	8790000	8010000	21900000	5650000
Myristoylated alanine-rich C-kinase substrate	MARCS_HUMAN	32 kDa	0	0	0	0
Vitamin D-binding protein	VTDB_HUMAN	53 kDa	18400000	13900000	13500000	10100000
Cluster of Hemoglobin subunit beta	HBB_HUMAN [4]	16 kDa	73900000	100000000	62300000	81100000
Arrestin domain-containing protein 1	ARRD1_HUMAN	46 kDa	2860000	4400000	4790000	520000
Collagen alpha-1(VI) chain	CO6A1_HUMAN	109 kDa	4920000	4700000	3600000	1700000
UDP-glucose 6-dehydrogenase	UGDH_HUMAN	55 kDa	4870000	4970000	5900000	2550000
Integrin alpha-3	ITA3_HUMAN	117 kDa	0	1470000	3470000	5010000
Vinculin	VINC_HUMAN	124 kDa	2060000	1350000	1800000	2530000
WD repeat-containing protein 1	WDR1_HUMAN	66 kDa	7990000	7220000	8120000	2590000
Annexin A4	ANXA4_HUMAN	36 kDa	240000	0	2260000	502000
Ferritin heavy chain	FRIH_HUMAN	21 kDa	1870000	218000	0	445000
Integrin beta-3	ITB3_HUMAN	87 kDa	1130000	1960000	2750000	3360000
CD9 antigen	CD9_HUMAN	25 kDa	4200000	1400000	8720000	2090000
Cluster of Eukaryotic initiation factor 4A-II	IF4A2_HUMAN [2]	46 kDa	5880000	7250000	5190000	2830000
Plasminogen	PLMN_HUMAN	91 kDa	6200000	2090000	4660000	1530000
Cluster of Copine-3	CPNE3_HUMAN [7]	60 kDa	1540000	1380000	2700000	665000
Cluster of Ras-related protein Rab-10	RAB10_HUMAN [9]	23 kDa	2130000	6570000	9250000	2920000
Betaine--homocysteine S-methyltransferase 1	BHMT1_HUMAN	45 kDa	9090000	12000000	8640000	2170000
Cluster of Guanine nucleotide-binding protein G(I)/G(S)/G(T) subunit beta-1	GBB1_HUMAN [4]	37 kDa	2480000	2180000	3620000	976000
Neutral amino acid transporter A	SATT_HUMAN	56 kDa	1610000	1470000	3270000	3230000
Hyaluronan-binding protein 2	HABP2_HUMAN	63 kDa	10800000	6330000	7670000	3760000
Mannan-binding lectin serine protease 1	MASP1_HUMAN	79 kDa	3140000	2640000	2960000	1720000
Rab GDP dissociation inhibitor beta	GDIB_HUMAN	51 kDa	0	808000	1210000	0
Ras-related protein Rap-1b	RAP1B_HUMAN	21 kDa	6010000	1210000	11700000	0
Inter-alpha-trypsin inhibitor heavy chain H4	ITIH4_HUMAN	103 kDa	6250000	1310000	1340000	1500000
GTP-binding nuclear protein Ran	RAN_HUMAN	24 kDa	20500000	14400000	12200000	6240000
Tubulin beta-1 chain	TBB1_HUMAN	50 kDa	21400000	24900000	21400000	9820000
Histone H2B type 1-C/E/F/G/I	H2B1C_HUMAN (+8)	14 kDa	2940000	3050000	8960000	0
Hornerin	HORN_HUMAN	282 kDa	2510000	220000	0	205000
Junctional adhesion molecule A	JAM1_HUMAN	33 kDa	744000	706000	1000000	0
Heat shock 70 kDa protein 4	HSP74_HUMAN	94 kDa	0	0	0	0
Integrin-linked protein kinase	ILK_HUMAN	51 kDa	3160000	4060000	2220000	287000
Histone H2A.J	H2AJ_HUMAN (+7)	14 kDa	5680000	4620000	17200000	0
Extracellular matrix protein 1	ECM1_HUMAN	61 kDa	6210000	8990000	8820000	1310000
Syntenin-1	SDCB1_HUMAN	32 kDa	2980000	2240000	5540000	0
Heparin cofactor 2	HEP2_HUMAN	57 kDa	431000	1670000	364000	0
Catenin beta-1	CTNB1_HUMAN	85 kDa	0	2160000	4000000	2670000
Glucose-6-phosphate isomerase	G6PI_HUMAN	63 kDa	0	0	0	0
Cluster of Proteasome subunit alpha type-7	PSA7_HUMAN [2]	28 kDa	3810000	2840000	5930000	1520000
Annexin A11	ANX11_HUMAN	54 kDa	0	0	1150000	339000
T-complex protein 1 subunit gamma	TCPG_HUMAN	61 kDa	5980000	8310000	5370000	1750000
Complement component C9	CO9_HUMAN	63 kDa	11400000	8940000	11100000	10800000
Microtubule-associated protein RP/EB family member 2	MARE2_HUMAN	37 kDa	4880000	5560000	3550000	1560000
Calsyntenin-1	CSTN1_HUMAN	110 kDa	859000	1790000	2030000	1070000
Catenin delta-1	CTND1_HUMAN	108 kDa	310000	1290000	2820000	0
Midkine	MK_HUMAN	16 kDa	3410000	3520000	3090000	562000
Large neutral amino acids transporter small subunit 1	LAT1_HUMAN	55 kDa	397000	0	0	0
Proteasome subunit alpha type-1	PSA1_HUMAN	30 kDa	1790000	450000	2690000	0
Collagen alpha-2(VI) chain	CO6A2_HUMAN	109 kDa	866000	2210000	2110000	536000
Glycogen phosphorylase, brain form	PYGB_HUMAN	97 kDa	10400000	12000000	10400000	6590000
Trypsin-1	TRY1_HUMAN	27 kDa	0	0	0	0
4-trimethylaminobutyraldehyde dehydrogenase	AL9A1_HUMAN	54 kDa	1520000	3580000	0	1030000
Cartilage oligomeric matrix protein	COMP_HUMAN	83 kDa	10200000	6650000	5760000	3420000
Transforming growth factor-beta-induced protein ig-h3	BGH3_HUMAN	75 kDa	647000	1160000	1520000	472000
Cation-independent mannose-6-phosphate receptor	MPRI_HUMAN	274 kDa	3350000	2360000	589000	2860000
Cluster of Cytosolic 10-formyltetrahydrofolate dehydrogenase	AL1L1_HUMAN [2]	99 kDa	2750000	2980000	984000	1850000
Cluster of Glutamine--fructose-6-phosphate aminotransferase [isomerizing] 1	GFPT1_HUMAN [2]	79 kDa	1300000	931000	924000	0
Disintegrin and metalloproteinase domain-containing protein 10	ADA10_HUMAN	84 kDa	0	0	0	0
L-lactate dehydrogenase B chain	LDHB_HUMAN	37 kDa	8350000	6580000	2460000	3710000
Sodium/potassium-transporting ATPase subunit beta-1	AT1B1_HUMAN	35 kDa	0	589000	1620000	1110000
LIM and SH3 domain protein 1	LASP1_HUMAN	30 kDa	0	0	0	0
Proteasome subunit alpha type-4	PSA4_HUMAN	29 kDa	1320000	2630000	4520000	1290000
Carboxypeptidase N catalytic chain	CBPN_HUMAN	52 kDa	341000	0	367000	0
Ubiquitin-like modifier-activating enzyme 1	UBA1_HUMAN	118 kDa	603000	1360000	1080000	846000
Cluster of Cofilin-1	COF1_HUMAN [2]	19 kDa	2520000	2930000	3810000	380000
Programmed cell death protein 6	PDCD6_HUMAN	22 kDa	3340000	3010000	6690000	1760000
Thyroglobulin	THYG_HUMAN	305 kDa	0	778000	0	951000
Choline transporter-like protein 1	CTL1_HUMAN	73 kDa	0	471000	1490000	543000
Pigment epithelium-derived factor	PEDF_HUMAN	46 kDa	3740000	5810000	4620000	2410000
Transferrin receptor protein 1	TFR1_HUMAN	85 kDa	0	0	0	0
UTP--glucose-1-phosphate uridylyltransferase	UGPA_HUMAN	57 kDa	683000	846000	1700000	258000
Cluster of Alpha-actinin-4	ACTN4_HUMAN [4]	105 kDa	0	0	744000	831000
Hepatocyte growth factor activator	HGFA_HUMAN	71 kDa	3520000	2490000	1450000	2630000
MARCKS-related protein	MRP_HUMAN	20 kDa	260000	0	0	0
Peripheral-type benzodiazepine receptor-associated protein 1	RIMB1_HUMAN	200 kDa	0	1520000	0	3190000
Protein S100-A14	S10AE_HUMAN	12 kDa	513000	552000	1570000	473000
CD276 antigen	CD276_HUMAN	57 kDa	0	427000	967000	878000
Immunoglobulin superfamily member 8	IGSF8_HUMAN	65 kDa	0	0	315000	658000
Cluster of Ras-related protein Rab-5C	RAB5C_HUMAN [3]	23 kDa	469000	1430000	1810000	0
Proteasome subunit alpha type-2	PSA2_HUMAN	26 kDa	938000	432000	1850000	0
Bifunctional purine biosynthesis protein PURH	PUR9_HUMAN	65 kDa	2720000	3730000	2420000	0
Septin-7	SEPT7_HUMAN	51 kDa	3380000	4700000	2280000	636000
Proteasome subunit beta type-5	PSB5_HUMAN	28 kDa	855000	721000	823000	0
Cluster of ADP-ribosylation factor 3	ARF3_HUMAN [3]	21 kDa	3130000	3040000	8770000	1010000
Cluster of T-complex protein 1 subunit zeta	TCPZ_HUMAN [2]	58 kDa	0	335000	685000	0
Elongation factor 1-gamma	EF1G_HUMAN	50 kDa	2060000	1680000	1210000	330000
Thrombospondin-3	TSP3_HUMAN	104 kDa	6180000	6980000	567000	2540000
L-lactate dehydrogenase A chain	LDHA_HUMAN	37 kDa	4080000	2020000	773000	1940000
Peptidyl-prolyl cis-trans isomerase A	PPIA_HUMAN	18 kDa	2100000	284000	2880000	0
Fibrinogen beta chain	FIBB_HUMAN	56 kDa	3640000	2250000	3510000	1990000
Cluster of Peroxiredoxin-1	PRDX1_HUMAN [2]	22 kDa	712000	1060000	717000	0
Actin-related protein 3	ARP3_HUMAN	47 kDa	1110000	1270000	1030000	366000
Nucleolin	NUCL_HUMAN	77 kDa	1070000	3040000	296000	0
Proteasome subunit alpha type-6	PSA6_HUMAN	27 kDa	3340000	1640000	5110000	1820000
26S proteasome non-ATPase regulatory subunit 2	PSMD2_HUMAN	100 kDa	978000	0	710000	449000
Complement component C8 beta chain	CO8B_HUMAN	67 kDa	822000	1900000	403000	244000
Thrombospondin-4	TSP4_HUMAN	106 kDa	8800000	6020000	5140000	3170000
Proteasome subunit beta type-3	PSB3_HUMAN	23 kDa	1930000	0	2100000	0
Galactokinase	GALK1_HUMAN	42 kDa	5250000	3860000	5290000	1510000
Obg-like ATPase 1	OLA1_HUMAN	45 kDa	0	2460000	0	0
40S ribosomal protein S3	RS3_HUMAN	27 kDa	2180000	2110000	4520000	0
Protein S100-A16	S10AG_HUMAN	12 kDa	867000	1040000	2520000	741000
T-complex protein 1 subunit delta	TCPD_HUMAN	58 kDa	1730000	891000	1450000	0
T-complex protein 1 subunit epsilon	TCPE_HUMAN	60 kDa	885000	1240000	1100000	0
Triosephosphate isomerase	TPIS_HUMAN	31 kDa	0	0	0	0
Exportin-2	XPO2_HUMAN	110 kDa	443000	519000	0	0
Complement component C7	CO7_HUMAN	94 kDa	4560000	3880000	3790000	2430000
Fibrinogen gamma chain	FIBG_HUMAN	52 kDa	2130000	527000	0	0
Acidic mammalian chitinase	CHIA_HUMAN	52 kDa	802000	1750000	1140000	0
Proteasome subunit alpha type-5	PSA5_HUMAN	26 kDa	1230000	1850000	2710000	537000
Semaphorin-3C	SEM3C_HUMAN	85 kDa	1780000	1560000	2440000	538000
Inter-alpha-trypsin inhibitor heavy chain H1	ITIH1_HUMAN	101 kDa	879000	1900000	1680000	1370000
Cell division control protein 42 homolog	CDC42_HUMAN	21 kDa	0	0	426000	0
Cluster of Ras-related C3 botulinum toxin substrate 1	RAC1_HUMAN [2]	21 kDa	1280000	0	1460000	1220000
Cluster of Guanine nucleotide-binding protein subunit alpha-13	GNA13_HUMAN [6]	44 kDa	393000	2040000	3020000	0
Isocitrate dehydrogenase [NADP] cytoplasmic	IDHC_HUMAN	47 kDa	0	0	500000	0
Glucose-6-phosphate 1-dehydrogenase	G6PD_HUMAN	59 kDa	0	762000	0	0
Haptoglobin	HPT_HUMAN	45 kDa	0	0	0	0
Adipocyte plasma membrane-associated protein	APMAP_HUMAN	46 kDa	0	0	0	0
Annexin A7	ANXA7_HUMAN	53 kDa	0	171000	192000	529000
Heterogeneous nuclear ribonucleoprotein U	HNRPU_HUMAN	91 kDa	0	709000	680000	366000
Platelet-activating factor acetylhydrolase IB subunit alpha	LIS1_HUMAN	47 kDa	524000	1380000	537000	0
Protein disulfide-isomerase A3	PDIA3_HUMAN	57 kDa	0	0	0	0
Cluster of Ras-related protein Rab-11B	RB11B_HUMAN [2]	24 kDa	421000	231000	388000	0
Beta-2-glycoprotein 1	APOH_HUMAN	38 kDa	2190000	1540000	1190000	1110000
Calnexin	CALX_HUMAN	68 kDa	0	0	0	0
Prominin-2	PROM2_HUMAN	92 kDa	0	0	0	0
Serine protease 23	PRS23_HUMAN	43 kDa	810000	2090000	1430000	911000
Heat shock protein beta-1	HSPB1_HUMAN	23 kDa	1640000	1810000	1940000	841000
Serine--tRNA ligase, cytoplasmic	SYSC_HUMAN	59 kDa	561000	4110000	3220000	413000
Cluster of Guanine nucleotide-binding protein G(s) subunit alpha isoforms short	GNAS2_HUMAN [5]	46 kDa	0	1530000	2680000	0
Cullin-associated NEDD8-dissociated protein 1	CAND1_HUMAN	136 kDa	310000	325000	306000	485000
LIM and senescent cell antigen-like-containing domain protein 1	LIMS1_HUMAN	37 kDa	5470000	5740000	4780000	938000
Equilibrative nucleoside transporter 1	S29A1_HUMAN	50 kDa	0	0	0	0
T-complex protein 1 subunit beta	TCPB_HUMAN	57 kDa	1980000	933000	2650000	0
Proteasome subunit beta type-2	PSB2_HUMAN	23 kDa	1690000	2340000	3270000	0
Proteasome subunit alpha type-3	PSA3_HUMAN	28 kDa	2640000	1430000	1690000	844000
Cadherin-1	CADH1_HUMAN	97 kDa	5210000	613000	2630000	302000
ATP-dependent RNA helicase A	DHX9_HUMAN	141 kDa	0	0	0	0
Golgi apparatus protein 1	GSLG1_HUMAN	135 kDa	0	0	0	0
Niban-like protein 1	NIBL1_HUMAN	84 kDa	0	0	0	0
Homogentisate 1,2-dioxygenase	HGD_HUMAN	50 kDa	2650000	2820000	4490000	966000
T-complex protein 1 subunit alpha	TCPA_HUMAN	60 kDa	0	371000	0	0
T-complex protein 1 subunit theta	TCPQ_HUMAN	60 kDa	0	0	0	0
Tenascin	TENA_HUMAN	241 kDa	0	0	0	0
Tetranectin	TETN_HUMAN	23 kDa	2630000	0	3300000	711000
Membrane primary amine oxidase	AOC3_HUMAN	85 kDa	1140000	907000	1090000	1060000
Complement component C6	CO6_HUMAN	105 kDa	1780000	2390000	0	1600000
Cluster of AP-2 complex subunit alpha-1	AP2A1_HUMAN [2]	108 kDa	537000	649000	372000	0
Annexin A3	ANXA3_HUMAN	36 kDa	0	0	0	0
Reelin	RELN_HUMAN	388 kDa	0	0	0	0
Integrin alpha-V	ITAV_HUMAN	116 kDa	0	0	0	0
1-phosphatidylinositol 4,5-bisphosphate phosphodiesterase beta-4	PLCB4_HUMAN	134 kDa	0	0	0	0
Ras-related protein Ral-A	RALA_HUMAN	24 kDa	0	2010000	1780000	0
Clusterin	CLUS_HUMAN	52 kDa	0	404000	0	0
Thyroxine-binding globulin	THBG_HUMAN	46 kDa	1700000	2160000	1420000	1960000
Transcription factor TFIIIB component B'' homolog	BDP1_HUMAN	294 kDa	13000000	8640000	4000000	3550000
Cluster of ATP-dependent 6-phosphofructokinase, liver type	PFKAL_HUMAN [2]	85 kDa	3890000	1270000	5640000	0
Basal cell adhesion molecule	BCAM_HUMAN	67 kDa	0	0	0	0
Exostosin-1	EXT1_HUMAN	86 kDa	1110000	1250000	2070000	690000
Integrin alpha-2	ITA2_HUMAN	129 kDa	0	286000	300000	1130000
26S proteasome non-ATPase regulatory subunit 3	PSMD3_HUMAN	61 kDa	0	271000	357000	0
Ribonucleoside-diphosphate reductase large subunit	RIR1_HUMAN	90 kDa	411000	580000	730000	0
T-complex protein 1 subunit eta	TCPH_HUMAN	59 kDa	0	465000	0	0
Solute carrier family 2, facilitated glucose transporter member 1	GTR1_HUMAN	54 kDa	399000	0	1400000	407000
Beta-parvin	PARVB_HUMAN	42 kDa	1970000	1330000	1380000	752000
Proteasome subunit beta type-1	PSB1_HUMAN	26 kDa	1910000	1620000	2570000	471000
Lysosomal alpha-mannosidase	MA2B1_HUMAN	114 kDa	1590000	1080000	1190000	1270000
Coiled-coil domain-containing protein 175	CC175_HUMAN	94 kDa	2320000	0	0	0
Cluster of Phosphatidylinositol 5-phosphate 4-kinase type-2 alpha	PI42A_HUMAN [2]	46 kDa	1100000	1600000	0	0
Cluster of Cytoplasmic FMR1-interacting protein 1	CYFP1_HUMAN [2]	145 kDa	0	0	0	0
6-phosphogluconate dehydrogenase, decarboxylating	6PGD_HUMAN	53 kDa	1060000	611000	0	0
AP-2 complex subunit beta	AP2B1_HUMAN	105 kDa	430000	0	416000	0
Integrin alpha-6	ITA6_HUMAN	127 kDa	0	0	0	0
Plexin-B2	PLXB2_HUMAN	205 kDa	0	0	0	0
Peroxiredoxin-2	PRDX2_HUMAN	22 kDa	712000	1520000	631000	0
Ras-related protein Rab-7a	RAB7A_HUMAN	23 kDa	733000	1070000	2200000	0
Proteasome subunit beta type-6	PSB6_HUMAN	25 kDa	567000	0	311000	0
Glycine--tRNA ligase	GARS_HUMAN	83 kDa	322000	731000	0	0
Echinoderm microtubule-associated protein-like 2	EMAL2_HUMAN	71 kDa	1530000	1530000	1840000	1140000
Cluster of Mitogen-activated protein kinase 1	MK01_HUMAN [6]	41 kDa	769000	869000	449000	0
CD81 antigen	CD81_HUMAN	26 kDa	0	0	0	0
Importin-7	IPO7_HUMAN	120 kDa	599000	653000	0	0
ATP-dependent 6-phosphofructokinase, platelet type	PFKAP_HUMAN	86 kDa	947000	1310000	1440000	0
Valine--tRNA ligase	SYVC_HUMAN	140 kDa	174000	523000	421000	0
Tumor-associated calcium signal transducer 2	TACD2_HUMAN	36 kDa	0	0	0	0
Metalloproteinase inhibitor 3	TIMP3_HUMAN	24 kDa	2000000	3740000	5180000	766000
Dihydropyrimidinase	DPYS_HUMAN	57 kDa	0	0	437000	0
26S proteasome regulatory subunit 7	PRS7_HUMAN	49 kDa	214000	0	0	0
40S ribosomal protein S9	RS9_HUMAN	23 kDa	0	0	568000	0
CD82 antigen	CD82_HUMAN	30 kDa	0	0	0	0
Dihydropyrimidine dehydrogenase [NADP(+)]	DPYD_HUMAN	111 kDa	0	0	0	0
Transketolase	TKT_HUMAN	68 kDa	429000	276000	554000	473000
von Willebrand factor	VWF_HUMAN	309 kDa	0	0	0	479000
Coronin-1A	COR1A_HUMAN	51 kDa	3030000	4140000	1990000	0
Cluster of Claudin-3	CLD3_HUMAN [2]	23 kDa	647000	0	0	0
Annexin A1	ANXA1_HUMAN	39 kDa	0	0	0	0
Fatty acid-binding protein, epidermal	FABP5_HUMAN	15 kDa	0	0	0	0
Endothelin-converting enzyme 1	ECE1_HUMAN	87 kDa	0	0	0	0
Regucalcin	RGN_HUMAN	33 kDa	275000	309000	0	0
Rho-associated protein kinase 1	ROCK1_HUMAN	158 kDa	0	0	0	0
Cluster of Cullin-4B	CUL4B_HUMAN [2]	104 kDa	0	0	0	0
Glutathione hydrolase 1 proenzyme	GGT1_HUMAN	61 kDa	0	0	0	0
26S proteasome regulatory subunit 4	PRS4_HUMAN	49 kDa	0	0	0	0
Glycogen phosphorylase, muscle form	PYGM_HUMAN	97 kDa	8990000	9090000	4640000	3600000
Threonine--tRNA ligase, cytoplasmic	SYTC_HUMAN	83 kDa	1290000	140000	0	0
Lysosome-associated membrane glycoprotein 1	LAMP1_HUMAN	45 kDa	0	0	0	0
Collagen alpha-1(I) chain	CO1A1_HUMAN	139 kDa	1940000	348000	1830000	409000
Cluster of Ephrin type-B receptor 3	EPHB3_HUMAN [6]	110 kDa	0	0	0	0
Cluster of Kinesin-1 heavy chain	KINH_HUMAN [3]	110 kDa	156000	212000	0	0
Alpha-amylase 2B	AMY2B_HUMAN (+2)	58 kDa	2970000	1680000	2650000	2820000
Glutathione synthetase	GSHB_HUMAN	52 kDa	0	0	0	0
Lipolysis-stimulated lipoprotein receptor	LSR_HUMAN	71 kDa	0	0	0	0
Myelin protein zero-like protein 1	MPZL1_HUMAN	29 kDa	0	0	0	0
Suppressor of tumorigenicity 14 protein	ST14_HUMAN	95 kDa	0	0	0	0
C-1-tetrahydrofolate synthase, cytoplasmic	C1TC_HUMAN	102 kDa	0	1770000	518000	0
Immunoglobulin heavy constant alpha 1	IGHA1_HUMAN	38 kDa	0	0	0	0
Syntaxin-binding protein 3	STXB3_HUMAN	68 kDa	0	0	0	0
Endoplasmic reticulum-Golgi intermediate compartment protein 1	ERGI1_HUMAN	33 kDa	0	0	0	0
Complement C1r subcomponent	C1R_HUMAN	80 kDa	0	0	673000	0
Aldehyde dehydrogenase family 8 member A1	AL8A1_HUMAN	53 kDa	873000	1450000	1010000	0
Pleckstrin	PLEK_HUMAN	40 kDa	4330000	2860000	3070000	1200000
40S ribosomal protein S3a	RS3A_HUMAN	30 kDa	0	0	1450000	0
Transcobalamin-1	TCO1_HUMAN	48 kDa	0	0	0	0
40S ribosomal protein S2	RS2_HUMAN	31 kDa	0	0	825000	0
CD109 antigen	CD109_HUMAN	162 kDa	2160000	1100000	838000	956000
Adenosine kinase	ADK_HUMAN	41 kDa	969000	1470000	982000	398000
40S ribosomal protein S4, X isoform	RS4X_HUMAN	30 kDa	474000	0	1190000	0
Cartilage intermediate layer protein 1	CILP1_HUMAN	133 kDa	510000	0	1570000	377000
Coatomer subunit alpha	COPA_HUMAN	138 kDa	0	0	0	0
IST1 homolog	IST1_HUMAN	40 kDa	0	0	0	0
Carbonic anhydrase 12	CAH12_HUMAN	39 kDa	0	0	0	0
Protein disulfide-isomerase	PDIA1_HUMAN	57 kDa	0	0	0	0
Coronin-1C	COR1C_HUMAN	53 kDa	0	670000	0	0
CD151 antigen	CD151_HUMAN	28 kDa	0	0	816000	328000
Gamma-glutamylcyclotransferase	GGCT_HUMAN	21 kDa	0	0	0	0
60S ribosomal protein L5	RL5_HUMAN	34 kDa	0	0	0	0
Leukocyte surface antigen CD47	CD47_HUMAN	35 kDa	0	0	0	0
Cluster of Endoplasmin	ENPL_HUMAN [2]	92 kDa	1130000	749000	1150000	0
AP-1 complex subunit gamma-1	AP1G1_HUMAN	91 kDa	0	0	0	0
Immunoglobulin superfamily member 3	IGSF3_HUMAN	135 kDa	0	0	0	0
26S proteasome non-ATPase regulatory subunit 5	PSMD5_HUMAN	56 kDa	485000	664000	880000	0
Staphylococcal nuclease domain-containing protein 1	SND1_HUMAN	102 kDa	612000	0	0	0
Lysosome-associated membrane glycoprotein 2	LAMP2_HUMAN	45 kDa	0	0	0	0
D-3-phosphoglycerate dehydrogenase	SERA_HUMAN	57 kDa	0	0	243000	0
60 kDa heat shock protein, mitochondrial	CH60_HUMAN	61 kDa	0	0	0	0
Protein S100-A11	S10AB_HUMAN	12 kDa	0	0	0	0
Dermcidin	DCD_HUMAN	11 kDa	0	0	0	0
Procollagen C-endopeptidase enhancer 1	PCOC1_HUMAN	48 kDa	1180000	0	1900000	960000
Protein FAM234A	F234A_HUMAN	60 kDa	0	0	0	0
Calpain-2 catalytic subunit	CAN2_HUMAN	80 kDa	0	0	0	0
Cathepsin D	CATD_HUMAN	45 kDa	0	0	0	0
Phosphatidylethanolamine-binding protein 1	PEBP1_HUMAN	21 kDa	0	0	0	0
Vasodilator-stimulated phosphoprotein	VASP_HUMAN	40 kDa	1310000	2320000	0	0
Importin subunit beta-1	IMB1_HUMAN	97 kDa	0	0	0	0
Histidine ammonia-lyase	HUTH_HUMAN	73 kDa	0	0	0	0
Coronin-1B	COR1B_HUMAN	54 kDa	0	0	0	0
Protein S100-A12	S10AC_HUMAN	11 kDa	3110000	1230000	4400000	477000
Aldehyde dehydrogenase family 16 member A1	A16A1_HUMAN	85 kDa	482000	429000	649000	408000
S-adenosylmethionine synthase isoform type-2	METK2_HUMAN	44 kDa	1660000	1560000	1720000	962000
CD63 antigen	CD63_HUMAN	26 kDa	0	0	0	0
Coagulation factor X	FA10_HUMAN	55 kDa	1510000	1480000	1790000	1060000
Cluster of Rho-related GTP-binding protein RhoB	RHOB_HUMAN [2]	22 kDa	0	0	628000	0
N-alpha-acetyltransferase 15, NatA auxiliary subunit	NAA15_HUMAN	101 kDa	0	314000	0	0
Transmembrane 9 superfamily member 3	TM9S3_HUMAN	68 kDa	0	0	0	0
40S ribosomal protein SA	RSSA_HUMAN	33 kDa	329000	393000	1040000	0
Ras-related protein Ral-B	RALB_HUMAN	23 kDa	0	0	0	0
L-xylulose reductase	DCXR_HUMAN	26 kDa	0	1240000	2020000	517000
CD166 antigen	CD166_HUMAN	65 kDa	0	0	0	0
Adenylosuccinate lyase	PUR8_HUMAN	55 kDa	244000	159000	180000	0
Rho GDP-dissociation inhibitor 1	GDIR1_HUMAN	23 kDa	0	0	0	0
Apolipoprotein A-IV	APOA4_HUMAN	45 kDa	0	0	0	0
40S ribosomal protein S18	RS18_HUMAN	18 kDa	202000	0	0	0
Ceruloplasmin	CERU_HUMAN	122 kDa	356000	0	132000	0
Collagen alpha-2(I) chain	CO1A2_HUMAN	129 kDa	767000	285000	812000	0
A disintegrin and metalloproteinase with thrombospondin motifs 13	ATS13_HUMAN	154 kDa	842000	949000	1320000	816000
Catalase	CATA_HUMAN	60 kDa	296000	349000	352000	0
Cluster of Nucleoside diphosphate kinase B	NDKB_HUMAN [2]	17 kDa	0	0	0	0
Cluster of Bone morphogenetic protein 1	BMP1_HUMAN [2]	111 kDa	0	0	0	0
ATP synthase subunit beta, mitochondrial	ATPB_HUMAN	57 kDa	0	0	590000	0
Asparagine--tRNA ligase, cytoplasmic	SYNC_HUMAN	63 kDa	447000	480000	0	0
Tetraspanin-15	TSN15_HUMAN	33 kDa	0	0	0	0
Calcium-binding protein 39	CAB39_HUMAN	40 kDa	0	0	0	0
Tumor susceptibility gene 101 protein	TS101_HUMAN	44 kDa	0	0	0	0
Receptor of activated protein C kinase 1	RACK1_HUMAN	35 kDa	0	637000	792000	0
Membrane-bound transcription factor site-1 protease	MBTP1_HUMAN	118 kDa	0	0	0	0
Protein S100-A8	S10A8_HUMAN	11 kDa	0	0	0	0
Collectin-10	COL10_HUMAN	31 kDa	0	0	0	0
Importin-5	IPO5_HUMAN	124 kDa	351000	311000	275000	0
Mannan-binding lectin serine protease 2	MASP2_HUMAN	76 kDa	0	591000	662000	669000
Insulin-like growth factor-binding protein 2	IBP2_HUMAN	35 kDa	412000	0	0	0
Nectin-2	NECT2_HUMAN	58 kDa	0	0	0	0
Olfactomedin-like protein 1	OLFL1_HUMAN	46 kDa	379000	858000	603000	0
Sodium/potassium-transporting ATPase subunit beta-3	AT1B3_HUMAN	32 kDa	0	0	0	0
Stomatin-like protein 2, mitochondrial	STML2_HUMAN	39 kDa	0	0	0	0
26S proteasome non-ATPase regulatory subunit 12	PSD12_HUMAN	53 kDa	0	0	0	0
Disks large homolog 1	DLG1_HUMAN	100 kDa	0	0	0	0
Profilin-1	PROF1_HUMAN	15 kDa	0	0	0	0
Septin-2	SEPT2_HUMAN	41 kDa	244000	0	886000	0
Neuropilin-1	NRP1_HUMAN	103 kDa	0	0	430000	0
Inositol-3-phosphate synthase 1	INO1_HUMAN	61 kDa	0	0	391000	285000
Cluster of ADP/ATP translocase 3	ADT3_HUMAN [2]	33 kDa	0	0	0	0
Interleukin enhancer-binding factor 2	ILF2_HUMAN	43 kDa	0	0	296000	0
Aldehyde oxidase	AOXA_HUMAN	148 kDa	0	0	0	0
60S ribosomal protein L18	RL18_HUMAN	22 kDa	0	0	691000	0
Cytosol aminopeptidase	AMPL_HUMAN	56 kDa	0	0	0	0
ATP synthase subunit alpha, mitochondrial	ATPA_HUMAN	60 kDa	0	0	0	0
Sorbitol dehydrogenase	DHSO_HUMAN	38 kDa	1280000	399000	640000	0
Eukaryotic translation initiation factor 5	IF5_HUMAN	49 kDa	505000	0	0	0
Desmoglein-1	DSG1_HUMAN	114 kDa	0	0	0	0
Transmembrane 9 superfamily member 4	TM9S4_HUMAN	75 kDa	0	0	0	0
Cluster of 78 kDa glucose-regulated protein	GRP78_HUMAN [2]	72 kDa	0	0	0	0
Cluster of Receptor-type tyrosine-protein phosphatase F	PTPRF_HUMAN [3]	213 kDa	0	0	0	0
Nck-associated protein 1	NCKP1_HUMAN	129 kDa	0	0	0	0
Ras-related protein Rap-2b	RAP2B_HUMAN	21 kDa	0	0	0	0
Synaptogyrin-2	SNG2_HUMAN	25 kDa	0	0	0	0
Copine-1	CPNE1_HUMAN	59 kDa	190000	0	0	0
60S ribosomal protein L10a	RL10A_HUMAN	25 kDa	0	0	0	0
Leucine--tRNA ligase, cytoplasmic	SYLC_HUMAN	134 kDa	0	0	0	0
Keratin, type I cytoskeletal 18	K1C18_HUMAN	48 kDa	0	0	0	0
Cluster of 60S ribosomal protein L3	RL3_HUMAN [2]	46 kDa	0	0	0	0
Phospholipid-transporting ATPase IC	AT8B1_HUMAN	144 kDa	0	0	0	0
CUB domain-containing protein 1	CDCP1_HUMAN	93 kDa	0	0	0	0
Peptidyl-prolyl cis-trans isomerase FKBP4	FKBP4_HUMAN	52 kDa	0	0	0	0
Calmodulin	CALM_HUMAN	?	0	0	0	0
60S ribosomal protein L30	RL30_HUMAN	13 kDa	0	423000	1400000	0
Delta-aminolevulinic acid dehydratase	HEM2_HUMAN	36 kDa	0	0	2190000	0
Cluster of HLA class I histocompatibility antigen, Cw-7 alpha chain	1C07_HUMAN [2]	41 kDa	0	0	0	0
10 kDa heat shock protein, mitochondrial	CH10_HUMAN	11 kDa	0	0	0	0
Fascin	FSCN1_HUMAN	55 kDa	0	0	0	0
Aspartate aminotransferase, cytoplasmic	AATC_HUMAN	46 kDa	0	0	0	0
Calcineurin B homologous protein 1	CHP1_HUMAN	22 kDa	0	0	0	0
Calreticulin	CALR_HUMAN	48 kDa	0	0	0	0
Semaphorin-3F	SEM3F_HUMAN	88 kDa	0	0	0	0
Septin-9	SEPT9_HUMAN	65 kDa	0	0	0	0
Sushi, von Willebrand factor type A, EGF and pentraxin domain-containing protein 1	SVEP1_HUMAN	390 kDa	0	0	0	0
Voltage-dependent anion-selective channel protein 1	VDAC1_HUMAN	31 kDa	0	0	0	0
1-phosphatidylinositol 4,5-bisphosphate phosphodiesterase gamma-2	PLCG2_HUMAN	148 kDa	0	0	0	0
Tripeptidyl-peptidase 2	TPP2_HUMAN	138 kDa	0	0	0	0
Cell cycle control protein 50B	CC50B_HUMAN	39 kDa	0	0	0	0
SPARC-related modular calcium-binding protein 1	SMOC1_HUMAN	48 kDa	0	0	0	0
Keratin, type II cytoskeletal 78	K2C78_HUMAN	57 kDa	0	0	0	794000
Adenosylhomocysteinase 3	SAHH3_HUMAN	67 kDa	0	0	0	0

## Sheet: Experiment 3
Experiment 3
Protein Name	Protein Symbol	Molecular Weight	Normalized TIC
			BT474	BT474+TZ	BT474TR	BT474TR+TZ
Cluster of Receptor tyrosine-protein kinase erbB-2	ERBB2_HUMAN [6]	138 kDa	11100000	24400000	9270000	20500000
Cluster of Keratin, type II cytoskeletal 1	K2C1_HUMAN [21]	66 kDa	462000000	221000000	289000000	182000000
Serum albumin	ALBU_HUMAN	69 kDa	787000000	867000000	519000000	436000000
Cluster of Keratin, type I cytoskeletal 10	K1C10_HUMAN [12]	59 kDa	127000000	72500000	109000000	57000000
Cluster of Thrombospondin-1	TSP1_HUMAN [2]	129 kDa	238000000	215000000	215000000	234000000
Alpha-2-macroglobulin	A2MG_HUMAN	163 kDa	1620000000	1540000000	2000000000	1600000000
Keratin, type I cytoskeletal 9	K1C9_HUMAN	62 kDa	101000000	38600000	55300000	46900000
Fibronectin	FINC_HUMAN	263 kDa	33900000	36300000	58200000	67200000
Cluster of Tubulin alpha-4A chain	TBA4A_HUMAN [3]	50 kDa	21700000	26900000	33600000	50400000
Cluster of Actin, cytoplasmic 1	ACTB_HUMAN [7]	42 kDa	125000000	131000000	59900000	64200000
Cluster of Talin-1	TLN1_HUMAN [2]	270 kDa	18400000	13200000	19100000	31100000
Cluster of Myosin-9	MYH9_HUMAN [4]	227 kDa	18400000	16300000	29700000	63600000
Annexin A6	ANXA6_HUMAN	76 kDa	30000000	25700000	16100000	17900000
Cluster of Heat shock protein HSP 90-alpha	HS90A_HUMAN [4]	85 kDa	30000000	33500000	23300000	31000000
Cluster of Clathrin heavy chain 1	CLH1_HUMAN [2]	192 kDa	2000000	3200000	4620000	7920000
Complement C3	CO3_HUMAN	187 kDa	31000000	28000000	29700000	37200000
Prothrombin	THRB_HUMAN	70 kDa	62600000	85000000	77900000	120000000
Fatty acid synthase	FAS_HUMAN	273 kDa	1220000	3230000	9470000	22200000
Pyruvate kinase PKM	KPYM_HUMAN	58 kDa	27900000	33300000	38600000	53000000
Cluster of Heat shock cognate 71 kDa protein	HSP7C_HUMAN [2]	71 kDa	21600000	29800000	29000000	34300000
Prolow-density lipoprotein receptor-related protein 1	LRP1_HUMAN	505 kDa	7730000	7340000	17700000	25200000
Inter-alpha-trypsin inhibitor heavy chain H2	ITIH2_HUMAN	106 kDa	60400000	52400000	54100000	64300000
Coagulation factor V	FA5_HUMAN	252 kDa	56500000	48800000	35800000	39800000
Pregnancy zone protein	PZP_HUMAN	164 kDa	457000000	739000000	1080000000	1050000000
Glyceraldehyde-3-phosphate dehydrogenase	G3P_HUMAN	36 kDa	23900000	28600000	20700000	20500000
Cluster of Immunoglobulin heavy constant gamma 1	IGHG1_HUMAN [2]	36 kDa	531000	57400000	290000	90800000
Cluster of 14-3-3 protein zeta/delta	1433Z_HUMAN [7]	28 kDa	15900000	28000000	0	1210000
Cluster of Elongation factor 1-alpha 1	EF1A1_HUMAN [3]	50 kDa	17300000	16300000	17400000	28600000
Gelsolin	GELS_HUMAN	86 kDa	29800000	26700000	19700000	21200000
Cluster of Tubulin beta chain	TBB5_HUMAN [4]	50 kDa	12200000	13300000	19500000	32700000
Cluster of Filamin-A	FLNA_HUMAN [2]	281 kDa	9860000	8580000	16400000	24200000
Apolipoprotein B-100	APOB_HUMAN	516 kDa	11000000	9100000	19300000	22500000
4F2 cell-surface antigen heavy chain	4F2_HUMAN	68 kDa	22900000	29600000	10300000	11700000
Transitional endoplasmic reticulum ATPase	TERA_HUMAN	89 kDa	3780000	6320000	7500000	14300000
Annexin A2	ANXA2_HUMAN	39 kDa	9300000	12500000	3650000	1560000
Alpha-2-HS-glycoprotein	FETUA_HUMAN	39 kDa	180000000	190000000	57400000	69500000
Hemoglobin subunit alpha	HBA_HUMAN	15 kDa	47800000	34600000	19300000	18500000
Heat shock 70 kDa protein 1A	HS71A_HUMAN (+1)	70 kDa	21700000	21200000	17400000	20700000
Vitronectin	VTNC_HUMAN	54 kDa	98200000	83200000	104000000	142000000
Complement C4-A	CO4A_HUMAN	193 kDa	22400000	21300000	18700000	18700000
Antithrombin-III	ANT3_HUMAN	53 kDa	37300000	31100000	31900000	27800000
Cluster of Elongation factor 2	EF2_HUMAN [2]	95 kDa	8590000	2190000	9800000	19100000
Cytoplasmic aconitate hydratase	ACOC_HUMAN	98 kDa	4230000	2920000	12600000	24400000
Cluster of Sodium/potassium-transporting ATPase subunit alpha-1	AT1A1_HUMAN [6]	113 kDa	4790000	12700000	4460000	6940000
Brain acid soluble protein 1	BASP1_HUMAN	23 kDa	163000000	109000000	476000	2070000
Fibulin-1	FBLN1_HUMAN	77 kDa	26900000	24500000	20600000	26000000
Annexin A5	ANXA5_HUMAN	36 kDa	4240000	5430000	1100000	1150000
Cluster of Ezrin	EZRI_HUMAN [3]	69 kDa	9330000	11200000	1800000	5410000
Complement C5	CO5_HUMAN	188 kDa	10200000	10600000	10800000	11700000
Cluster of Catenin alpha-1	CTNA1_HUMAN [3]	100 kDa	8710000	16000000	3120000	7260000
Phosphoglycerate kinase 1	PGK1_HUMAN	45 kDa	11300000	13200000	8910000	11700000
Junction plakoglobin	PLAK_HUMAN	82 kDa	5670000	13700000	3410000	7720000
Peroxidasin homolog	PXDN_HUMAN	165 kDa	1870000	2550000	7120000	9910000
Cluster of Alpha-enolase	ENOA_HUMAN [3]	47 kDa	15700000	13100000	3920000	4060000
Adenosylhomocysteinase	SAHH_HUMAN	48 kDa	11200000	12700000	16800000	15800000
Coagulation factor XIII A chain	F13A_HUMAN	83 kDa	36100000	33800000	23800000	26400000
Phosphoglucomutase-1	PGM1_HUMAN	61 kDa	6230000	5330000	8570000	12700000
Cluster of Immunoglobulin kappa constant	IGKC_HUMAN [2]	12 kDa	0	8080000	0	6940000
Neuronal pentraxin-1	NPTX1_HUMAN	47 kDa	9960000	5420000	4310000	9440000
Polyubiquitin-B	UBB_HUMAN (+1)	26 kDa	7270000	9720000	5050000	7680000
Alpha-fetoprotein	FETA_HUMAN	69 kDa	18900000	15000000	16400000	11600000
Cytoplasmic dynein 1 heavy chain 1	DYHC1_HUMAN	532 kDa	185000	228000	2900000	6480000
Neutral amino acid transporter B(0)	AAAT_HUMAN	57 kDa	6280000	4250000	2990000	4950000
Integrin beta-1	ITB1_HUMAN	88 kDa	12800000	17600000	2020000	4800000
Inter-alpha-trypsin inhibitor heavy chain H3	ITIH3_HUMAN	100 kDa	14000000	11700000	14000000	13600000
Cluster of EH domain-containing protein 3	EHD3_HUMAN [4]	61 kDa	4600000	4670000	3220000	7300000
Collagen alpha-3(VI) chain	CO6A3_HUMAN	344 kDa	1410000	1710000	1910000	5730000
Ras GTPase-activating-like protein IQGAP1	IQGA1_HUMAN	189 kDa	1570000	3240000	3810000	10100000
Periostin	POSTN_HUMAN	93 kDa	7120000	5860000	4120000	4740000
Prostaglandin F2 receptor negative regulator	FPRP_HUMAN	99 kDa	2750000	5050000	2060000	2510000
Choline transporter-like protein 2	CTL2_HUMAN	80 kDa	5530000	7850000	2080000	3770000
Cluster of Fructose-bisphosphate aldolase A	ALDOA_HUMAN [2]	39 kDa	6640000	6140000	1350000	1460000
Programmed cell death 6-interacting protein	PDC6I_HUMAN	96 kDa	3110000	5710000	1650000	2150000
Sulfhydryl oxidase 1	QSOX1_HUMAN	83 kDa	16300000	14900000	18800000	27200000
ATP-citrate synthase	ACLY_HUMAN	121 kDa	1150000	352000	3000000	9540000
Argininosuccinate synthase	ASSY_HUMAN	47 kDa	1330000	1670000	3370000	1910000
Epithelial cell adhesion molecule	EPCAM_HUMAN	35 kDa	4200000	7500000	961000	2570000
Lactotransferrin	TRFL_HUMAN	78 kDa	61400000	55100000	56400000	64500000
Complement C1q tumor necrosis factor-related protein 3	C1QT3_HUMAN	27 kDa	2130000	514000	2960000	2700000
Fermitin family homolog 3	URP2_HUMAN	76 kDa	3930000	3800000	5210000	8590000
Olfactomedin-like protein 3	OLFL3_HUMAN	46 kDa	5730000	4030000	5180000	9440000
Apolipoprotein E	APOE_HUMAN	36 kDa	36400000	26600000	8360000	7240000
Glycogen phosphorylase, liver form	PYGL_HUMAN	97 kDa	6050000	6450000	7870000	11800000
Histone H4	H4_HUMAN	11 kDa	2480000	1090000	2110000	4200000
Myristoylated alanine-rich C-kinase substrate	MARCS_HUMAN	32 kDa	8630000	5900000	912000	2510000
Vitamin D-binding protein	VTDB_HUMAN	53 kDa	3260000	6430000	6420000	7700000
Cluster of Hemoglobin subunit beta	HBB_HUMAN [4]	16 kDa	28800000	25700000	27500000	27200000
Arrestin domain-containing protein 1	ARRD1_HUMAN	46 kDa	2030000	4290000	1540000	2650000
Collagen alpha-1(VI) chain	CO6A1_HUMAN	109 kDa	3900000	972000	4920000	3460000
UDP-glucose 6-dehydrogenase	UGDH_HUMAN	55 kDa	321000	1870000	2590000	4370000
Integrin alpha-3	ITA3_HUMAN	117 kDa	7570000	11500000	676000	2400000
Vinculin	VINC_HUMAN	124 kDa	2380000	2960000	1800000	1630000
WD repeat-containing protein 1	WDR1_HUMAN	66 kDa	5500000	1730000	3430000	5540000
Annexin A4	ANXA4_HUMAN	36 kDa	0	972000	0	0
Ferritin heavy chain	FRIH_HUMAN	21 kDa	4880000	261000	1310000	1650000
Integrin beta-3	ITB3_HUMAN	87 kDa	3310000	2360000	1210000	2440000
CD9 antigen	CD9_HUMAN	25 kDa	2520000	6390000	209000	293000
Cluster of Eukaryotic initiation factor 4A-II	IF4A2_HUMAN [2]	46 kDa	1890000	1100000	3390000	4400000
Plasminogen	PLMN_HUMAN	91 kDa	3260000	3280000	3340000	12000000
Cluster of Copine-3	CPNE3_HUMAN [7]	60 kDa	2350000	2890000	1880000	2320000
Cluster of Ras-related protein Rab-10	RAB10_HUMAN [9]	23 kDa	1150000	3020000	0	0
Betaine--homocysteine S-methyltransferase 1	BHMT1_HUMAN	45 kDa	3560000	1740000	4070000	5830000
Cluster of Guanine nucleotide-binding protein G(I)/G(S)/G(T) subunit beta-1	GBB1_HUMAN [4]	37 kDa	2360000	4500000	886000	1610000
Neutral amino acid transporter A	SATT_HUMAN	56 kDa	1250000	1400000	1040000	2460000
Hyaluronan-binding protein 2	HABP2_HUMAN	63 kDa	1160000	816000	5830000	9280000
Mannan-binding lectin serine protease 1	MASP1_HUMAN	79 kDa	4170000	4500000	3570000	5510000
Rab GDP dissociation inhibitor beta	GDIB_HUMAN	51 kDa	1320000	4330000	889000	780000
Ras-related protein Rap-1b	RAP1B_HUMAN	21 kDa	3640000	4270000	369000	53700
Inter-alpha-trypsin inhibitor heavy chain H4	ITIH4_HUMAN	103 kDa	8380000	4620000	1370000	5200000
GTP-binding nuclear protein Ran	RAN_HUMAN	24 kDa	1300000	1420000	306000	1810000
Tubulin beta-1 chain	TBB1_HUMAN	50 kDa	5980000	6370000	10600000	16500000
Histone H2B type 1-C/E/F/G/I	H2B1C_HUMAN (+8)	14 kDa	0	0	0	1330000
Hornerin	HORN_HUMAN	282 kDa	2010000	265000	1160000	2390000
Junctional adhesion molecule A	JAM1_HUMAN	33 kDa	3040000	2020000	169000	384000
Heat shock 70 kDa protein 4	HSP74_HUMAN	94 kDa	0	138000	0	455000
Integrin-linked protein kinase	ILK_HUMAN	51 kDa	268000	918000	0	6580000
Histone H2A.J	H2AJ_HUMAN (+7)	14 kDa	0	0	0	0
Extracellular matrix protein 1	ECM1_HUMAN	61 kDa	6720000	8310000	6480000	7440000
Syntenin-1	SDCB1_HUMAN	32 kDa	0	812000	0	594000
Heparin cofactor 2	HEP2_HUMAN	57 kDa	0	0	0	6290000
Catenin beta-1	CTNB1_HUMAN	85 kDa	550000	4030000	791000	3020000
Glucose-6-phosphate isomerase	G6PI_HUMAN	63 kDa	1790000	4940000	321000	737000
Cluster of Proteasome subunit alpha type-7	PSA7_HUMAN [2]	28 kDa	584000	777000	0	0
Annexin A11	ANX11_HUMAN	54 kDa	1390000	1330000	753000	2000000
T-complex protein 1 subunit gamma	TCPG_HUMAN	61 kDa	0	1190000	2130000	2990000
Complement component C9	CO9_HUMAN	63 kDa	5830000	4880000	12800000	13400000
Microtubule-associated protein RP/EB family member 2	MARE2_HUMAN	37 kDa	2400000	997000	2240000	3060000
Calsyntenin-1	CSTN1_HUMAN	110 kDa	2870000	4600000	575000	1760000
Catenin delta-1	CTND1_HUMAN	108 kDa	3170000	5140000	565000	1130000
Midkine	MK_HUMAN	16 kDa	548000	1090000	229000	762000
Large neutral amino acids transporter small subunit 1	LAT1_HUMAN	55 kDa	1720000	1110000	0	0
Proteasome subunit alpha type-1	PSA1_HUMAN	30 kDa	0	0	468000	185000
Collagen alpha-2(VI) chain	CO6A2_HUMAN	109 kDa	331000	446000	129000	1310000
Glycogen phosphorylase, brain form	PYGB_HUMAN	97 kDa	7050000	6320000	7010000	12700000
Trypsin-1	TRY1_HUMAN	27 kDa	9640000	7510000	6500000	5190000
4-trimethylaminobutyraldehyde dehydrogenase	AL9A1_HUMAN	54 kDa	0	0	1020000	1420000
Cartilage oligomeric matrix protein	COMP_HUMAN	83 kDa	3270000	3570000	3620000	3660000
Transforming growth factor-beta-induced protein ig-h3	BGH3_HUMAN	75 kDa	358000	660000	839000	1540000
Cation-independent mannose-6-phosphate receptor	MPRI_HUMAN	274 kDa	0	419000	1220000	2860000
Cluster of Cytosolic 10-formyltetrahydrofolate dehydrogenase	AL1L1_HUMAN [2]	99 kDa	463000	423000	291000	3750000
Cluster of Glutamine--fructose-6-phosphate aminotransferase [isomerizing] 1	GFPT1_HUMAN [2]	79 kDa	610000	804000	3470000	3380000
Disintegrin and metalloproteinase domain-containing protein 10	ADA10_HUMAN	84 kDa	2490000	2980000	486000	923000
L-lactate dehydrogenase B chain	LDHB_HUMAN	37 kDa	1730000	2200000	1710000	3630000
Sodium/potassium-transporting ATPase subunit beta-1	AT1B1_HUMAN	35 kDa	541000	1160000	991000	2170000
LIM and SH3 domain protein 1	LASP1_HUMAN	30 kDa	886000	2150000	0	168000
Proteasome subunit alpha type-4	PSA4_HUMAN	29 kDa	374000	0	232000	234000
Carboxypeptidase N catalytic chain	CBPN_HUMAN	52 kDa	175000	255000	421000	518000
Ubiquitin-like modifier-activating enzyme 1	UBA1_HUMAN	118 kDa	428000	267000	0	406000
Cluster of Cofilin-1	COF1_HUMAN [2]	19 kDa	576000	591000	0	95600
Programmed cell death protein 6	PDCD6_HUMAN	22 kDa	0	0	0	0
Thyroglobulin	THYG_HUMAN	305 kDa	1570000	3000000	9590000	6030000
Choline transporter-like protein 1	CTL1_HUMAN	73 kDa	565000	1900000	0	326000
Pigment epithelium-derived factor	PEDF_HUMAN	46 kDa	5140000	4670000	2270000	3310000
Transferrin receptor protein 1	TFR1_HUMAN	85 kDa	506000	818000	976000	1730000
UTP--glucose-1-phosphate uridylyltransferase	UGPA_HUMAN	57 kDa	655000	1190000	1050000	484000
Cluster of Alpha-actinin-4	ACTN4_HUMAN [4]	105 kDa	307000	961000	706000	1300000
Hepatocyte growth factor activator	HGFA_HUMAN	71 kDa	6370000	4610000	4810000	2180000
MARCKS-related protein	MRP_HUMAN	20 kDa	5300000	5060000	914000	1230000
Peripheral-type benzodiazepine receptor-associated protein 1	RIMB1_HUMAN	200 kDa	1390000	839000	501000	0
Protein S100-A14	S10AE_HUMAN	12 kDa	0	0	0	0
CD276 antigen	CD276_HUMAN	57 kDa	1070000	2110000	1350000	906000
Immunoglobulin superfamily member 8	IGSF8_HUMAN	65 kDa	1140000	1990000	277000	1300000
Cluster of Ras-related protein Rab-5C	RAB5C_HUMAN [3]	23 kDa	705000	1240000	0	0
Proteasome subunit alpha type-2	PSA2_HUMAN	26 kDa	0	0	0	0
Bifunctional purine biosynthesis protein PURH	PUR9_HUMAN	65 kDa	266000	214000	517000	1110000
Septin-7	SEPT7_HUMAN	51 kDa	0	1140000	1190000	2690000
Proteasome subunit beta type-5	PSB5_HUMAN	28 kDa	0	0	0	0
Cluster of ADP-ribosylation factor 3	ARF3_HUMAN [3]	21 kDa	559000	1230000	0	0
Cluster of T-complex protein 1 subunit zeta	TCPZ_HUMAN [2]	58 kDa	0	0	496000	1710000
Elongation factor 1-gamma	EF1G_HUMAN	50 kDa	666000	584000	1260000	274000
Thrombospondin-3	TSP3_HUMAN	104 kDa	265000	222000	14000000	11500000
L-lactate dehydrogenase A chain	LDHA_HUMAN	37 kDa	3010000	4420000	2180000	1390000
Peptidyl-prolyl cis-trans isomerase A	PPIA_HUMAN	18 kDa	1490000	1290000	0	0
Fibrinogen beta chain	FIBB_HUMAN	56 kDa	1080000	1650000	1700000	1400000
Cluster of Peroxiredoxin-1	PRDX1_HUMAN [2]	22 kDa	1270000	1710000	287000	0
Actin-related protein 3	ARP3_HUMAN	47 kDa	0	235000	294000	1160000
Nucleolin	NUCL_HUMAN	77 kDa	721000	675000	1070000	2920000
Proteasome subunit alpha type-6	PSA6_HUMAN	27 kDa	0	246000	0	0
26S proteasome non-ATPase regulatory subunit 2	PSMD2_HUMAN	100 kDa	329000	488000	1350000	1740000
Complement component C8 beta chain	CO8B_HUMAN	67 kDa	2270000	2040000	1890000	2550000
Thrombospondin-4	TSP4_HUMAN	106 kDa	2890000	2650000	2550000	3330000
Proteasome subunit beta type-3	PSB3_HUMAN	23 kDa	0	0	0	0
Galactokinase	GALK1_HUMAN	42 kDa	1100000	1890000	2040000	1960000
Obg-like ATPase 1	OLA1_HUMAN	45 kDa	0	379000	811000	2060000
40S ribosomal protein S3	RS3_HUMAN	27 kDa	0	0	403000	1250000
Protein S100-A16	S10AG_HUMAN	12 kDa	0	0	0	0
T-complex protein 1 subunit delta	TCPD_HUMAN	58 kDa	521000	196000	1610000	1210000
T-complex protein 1 subunit epsilon	TCPE_HUMAN	60 kDa	213000	236000	698000	861000
Triosephosphate isomerase	TPIS_HUMAN	31 kDa	2390000	1480000	0	0
Exportin-2	XPO2_HUMAN	110 kDa	0	0	436000	1020000
Complement component C7	CO7_HUMAN	94 kDa	2420000	2000000	1750000	3060000
Fibrinogen gamma chain	FIBG_HUMAN	52 kDa	0	0	2170000	3730000
Acidic mammalian chitinase	CHIA_HUMAN	52 kDa	1910000	2040000	2250000	1270000
Proteasome subunit alpha type-5	PSA5_HUMAN	26 kDa	0	0	0	0
Semaphorin-3C	SEM3C_HUMAN	85 kDa	1110000	1950000	1330000	1270000
Inter-alpha-trypsin inhibitor heavy chain H1	ITIH1_HUMAN	101 kDa	1780000	1980000	504000	2050000
Cell division control protein 42 homolog	CDC42_HUMAN	21 kDa	0	792000	0	0
Cluster of Ras-related C3 botulinum toxin substrate 1	RAC1_HUMAN [2]	21 kDa	1920000	2550000	596000	1010000
Cluster of Guanine nucleotide-binding protein subunit alpha-13	GNA13_HUMAN [6]	44 kDa	1360000	4850000	678000	633000
Isocitrate dehydrogenase [NADP] cytoplasmic	IDHC_HUMAN	47 kDa	0	841000	0	1250000
Glucose-6-phosphate 1-dehydrogenase	G6PD_HUMAN	59 kDa	350000	420000	441000	355000
Haptoglobin	HPT_HUMAN	45 kDa	365000	639000	798000	0
Adipocyte plasma membrane-associated protein	APMAP_HUMAN	46 kDa	0	0	0	306000
Annexin A7	ANXA7_HUMAN	53 kDa	155000	0	0	0
Heterogeneous nuclear ribonucleoprotein U	HNRPU_HUMAN	91 kDa	0	0	152000	1100000
Platelet-activating factor acetylhydrolase IB subunit alpha	LIS1_HUMAN	47 kDa	0	318000	903000	2290000
Protein disulfide-isomerase A3	PDIA3_HUMAN	57 kDa	0	0	460000	719000
Cluster of Ras-related protein Rab-11B	RB11B_HUMAN [2]	24 kDa	617000	0	0	0
Beta-2-glycoprotein 1	APOH_HUMAN	38 kDa	2380000	2660000	2910000	3500000
Calnexin	CALX_HUMAN	68 kDa	338000	0	132000	450000
Prominin-2	PROM2_HUMAN	92 kDa	1580000	2290000	0	924000
Serine protease 23	PRS23_HUMAN	43 kDa	0	660000	423000	1690000
Heat shock protein beta-1	HSPB1_HUMAN	23 kDa	337000	625000	0	0
Serine--tRNA ligase, cytoplasmic	SYSC_HUMAN	59 kDa	980000	867000	360000	2140000
Cluster of Guanine nucleotide-binding protein G(s) subunit alpha isoforms short	GNAS2_HUMAN [5]	46 kDa	1100000	3790000	678000	935000
Cullin-associated NEDD8-dissociated protein 1	CAND1_HUMAN	136 kDa	0	383000	168000	560000
LIM and senescent cell antigen-like-containing domain protein 1	LIMS1_HUMAN	37 kDa	664000	495000	841000	1530000
Equilibrative nucleoside transporter 1	S29A1_HUMAN	50 kDa	0	185000	0	65200
T-complex protein 1 subunit beta	TCPB_HUMAN	57 kDa	0	283000	246000	1140000
Proteasome subunit beta type-2	PSB2_HUMAN	23 kDa	0	0	0	0
Proteasome subunit alpha type-3	PSA3_HUMAN	28 kDa	0	522000	0	0
Cadherin-1	CADH1_HUMAN	97 kDa	3130000	2270000	0	0
ATP-dependent RNA helicase A	DHX9_HUMAN	141 kDa	0	0	638000	1540000
Golgi apparatus protein 1	GSLG1_HUMAN	135 kDa	560000	708000	1080000	832000
Niban-like protein 1	NIBL1_HUMAN	84 kDa	0	0	0	190000
Homogentisate 1,2-dioxygenase	HGD_HUMAN	50 kDa	0	0	249000	740000
T-complex protein 1 subunit alpha	TCPA_HUMAN	60 kDa	0	0	561000	1350000
T-complex protein 1 subunit theta	TCPQ_HUMAN	60 kDa	0	0	558000	942000
Tenascin	TENA_HUMAN	241 kDa	685000	2020000	619000	1290000
Tetranectin	TETN_HUMAN	23 kDa	2560000	2910000	0	0
Membrane primary amine oxidase	AOC3_HUMAN	85 kDa	272000	665000	942000	998000
Complement component C6	CO6_HUMAN	105 kDa	591000	918000	1050000	525000
Cluster of AP-2 complex subunit alpha-1	AP2A1_HUMAN [2]	108 kDa	0	0	143000	863000
Annexin A3	ANXA3_HUMAN	36 kDa	864000	807000	0	0
Reelin	RELN_HUMAN	388 kDa	0	0	356000	1570000
Integrin alpha-V	ITAV_HUMAN	116 kDa	306000	383000	0	0
1-phosphatidylinositol 4,5-bisphosphate phosphodiesterase beta-4	PLCB4_HUMAN	134 kDa	0	652000	0	0
Ras-related protein Ral-A	RALA_HUMAN	24 kDa	760000	1770000	0	0
Clusterin	CLUS_HUMAN	52 kDa	174000	462000	0	248000
Thyroxine-binding globulin	THBG_HUMAN	46 kDa	0	192000	287000	0
Transcription factor TFIIIB component B'' homolog	BDP1_HUMAN	294 kDa	3080000	2280000	3220000	3290000
Cluster of ATP-dependent 6-phosphofructokinase, liver type	PFKAL_HUMAN [2]	85 kDa	2160000	1210000	1870000	2770000
Basal cell adhesion molecule	BCAM_HUMAN	67 kDa	1380000	2970000	103000	119000
Exostosin-1	EXT1_HUMAN	86 kDa	577000	228000	728000	1180000
Integrin alpha-2	ITA2_HUMAN	129 kDa	418000	179000	244000	801000
26S proteasome non-ATPase regulatory subunit 3	PSMD3_HUMAN	61 kDa	0	0	224000	528000
Ribonucleoside-diphosphate reductase large subunit	RIR1_HUMAN	90 kDa	0	0	0	1240000
T-complex protein 1 subunit eta	TCPH_HUMAN	59 kDa	0	0	469000	1020000
Solute carrier family 2, facilitated glucose transporter member 1	GTR1_HUMAN	54 kDa	0	0	0	0
Beta-parvin	PARVB_HUMAN	42 kDa	0	627000	601000	557000
Proteasome subunit beta type-1	PSB1_HUMAN	26 kDa	0	286000	0	0
Lysosomal alpha-mannosidase	MA2B1_HUMAN	114 kDa	756000	575000	799000	334000
Coiled-coil domain-containing protein 175	CC175_HUMAN	94 kDa	0	0	0	295000
Cluster of Phosphatidylinositol 5-phosphate 4-kinase type-2 alpha	PI42A_HUMAN [2]	46 kDa	290000	1110000	549000	1570000
Cluster of Cytoplasmic FMR1-interacting protein 1	CYFP1_HUMAN [2]	145 kDa	0	240000	355000	461000
6-phosphogluconate dehydrogenase, decarboxylating	6PGD_HUMAN	53 kDa	935000	721000	830000	1360000
AP-2 complex subunit beta	AP2B1_HUMAN	105 kDa	0	206000	333000	2030000
Integrin alpha-6	ITA6_HUMAN	127 kDa	0	437000	162000	201000
Plexin-B2	PLXB2_HUMAN	205 kDa	339000	911000	418000	201000
Peroxiredoxin-2	PRDX2_HUMAN	22 kDa	810000	1010000	0	0
Ras-related protein Rab-7a	RAB7A_HUMAN	23 kDa	0	217000	0	0
Proteasome subunit beta type-6	PSB6_HUMAN	25 kDa	0	0	0	0
Glycine--tRNA ligase	GARS_HUMAN	83 kDa	0	246000	233000	264000
Echinoderm microtubule-associated protein-like 2	EMAL2_HUMAN	71 kDa	287000	0	0	690000
Cluster of Mitogen-activated protein kinase 1	MK01_HUMAN [6]	41 kDa	724000	352000	550000	661000
CD81 antigen	CD81_HUMAN	26 kDa	0	0	0	0
Importin-7	IPO7_HUMAN	120 kDa	466000	0	210000	1470000
ATP-dependent 6-phosphofructokinase, platelet type	PFKAP_HUMAN	86 kDa	391000	1130000	1730000	2610000
Valine--tRNA ligase	SYVC_HUMAN	140 kDa	0	0	588000	1140000
Tumor-associated calcium signal transducer 2	TACD2_HUMAN	36 kDa	858000	1450000	0	0
Metalloproteinase inhibitor 3	TIMP3_HUMAN	24 kDa	0	0	0	0
Dihydropyrimidinase	DPYS_HUMAN	57 kDa	879000	0	1210000	1730000
26S proteasome regulatory subunit 7	PRS7_HUMAN	49 kDa	0	0	486000	293000
40S ribosomal protein S9	RS9_HUMAN	23 kDa	0	0	0	0
CD82 antigen	CD82_HUMAN	30 kDa	867000	979000	0	98500
Dihydropyrimidine dehydrogenase [NADP(+)]	DPYD_HUMAN	111 kDa	0	0	0	1500000
Transketolase	TKT_HUMAN	68 kDa	585000	660000	372000	0
von Willebrand factor	VWF_HUMAN	309 kDa	0	533000	1730000	2110000
Coronin-1A	COR1A_HUMAN	51 kDa	718000	693000	0	410000
Cluster of Claudin-3	CLD3_HUMAN [2]	23 kDa	0	0	0	0
Annexin A1	ANXA1_HUMAN	39 kDa	284000	0	0	0
Fatty acid-binding protein, epidermal	FABP5_HUMAN	15 kDa	936000	3270000	455000	185000
Endothelin-converting enzyme 1	ECE1_HUMAN	87 kDa	0	581000	0	145000
Regucalcin	RGN_HUMAN	33 kDa	0	163000	304000	423000
Rho-associated protein kinase 1	ROCK1_HUMAN	158 kDa	0	0	0	269000
Cluster of Cullin-4B	CUL4B_HUMAN [2]	104 kDa	0	0	0	263000
Glutathione hydrolase 1 proenzyme	GGT1_HUMAN	61 kDa	2540000	2860000	0	403000
26S proteasome regulatory subunit 4	PRS4_HUMAN	49 kDa	0	0	495000	1310000
Glycogen phosphorylase, muscle form	PYGM_HUMAN	97 kDa	4890000	4730000	6460000	9390000
Threonine--tRNA ligase, cytoplasmic	SYTC_HUMAN	83 kDa	476000	835000	778000	1070000
Lysosome-associated membrane glycoprotein 1	LAMP1_HUMAN	45 kDa	0	480000	0	347000
Collagen alpha-1(I) chain	CO1A1_HUMAN	139 kDa	406000	288000	204000	151000
Cluster of Ephrin type-B receptor 3	EPHB3_HUMAN [6]	110 kDa	0	849000	0	170000
Cluster of Kinesin-1 heavy chain	KINH_HUMAN [3]	110 kDa	0	305000	0	916000
Alpha-amylase 2B	AMY2B_HUMAN (+2)	58 kDa	793000	583000	0	0
Glutathione synthetase	GSHB_HUMAN	52 kDa	363000	1690000	0	0
Lipolysis-stimulated lipoprotein receptor	LSR_HUMAN	71 kDa	294000	1420000	0	56400
Myelin protein zero-like protein 1	MPZL1_HUMAN	29 kDa	305000	722000	0	0
Suppressor of tumorigenicity 14 protein	ST14_HUMAN	95 kDa	210000	367000	0	126000
C-1-tetrahydrofolate synthase, cytoplasmic	C1TC_HUMAN	102 kDa	0	528000	335000	1010000
Immunoglobulin heavy constant alpha 1	IGHA1_HUMAN	38 kDa	858000	321000	139000	485000
Syntaxin-binding protein 3	STXB3_HUMAN	68 kDa	684000	1120000	0	0
Endoplasmic reticulum-Golgi intermediate compartment protein 1	ERGI1_HUMAN	33 kDa	0	0	0	0
Complement C1r subcomponent	C1R_HUMAN	80 kDa	0	0	273000	1480000
Aldehyde dehydrogenase family 8 member A1	AL8A1_HUMAN	53 kDa	0	249000	297000	448000
Pleckstrin	PLEK_HUMAN	40 kDa	587000	573000	531000	827000
40S ribosomal protein S3a	RS3A_HUMAN	30 kDa	0	0	0	524000
Transcobalamin-1	TCO1_HUMAN	48 kDa	458000	167000	0	109000
40S ribosomal protein S2	RS2_HUMAN	31 kDa	0	0	0	728000
CD109 antigen	CD109_HUMAN	162 kDa	0	0	322000	480000
Adenosine kinase	ADK_HUMAN	41 kDa	0	487000	587000	546000
40S ribosomal protein S4, X isoform	RS4X_HUMAN	30 kDa	0	0	0	0
Cartilage intermediate layer protein 1	CILP1_HUMAN	133 kDa	750000	0	1040000	1260000
Coatomer subunit alpha	COPA_HUMAN	138 kDa	0	0	294000	786000
IST1 homolog	IST1_HUMAN	40 kDa	434000	411000	0	0
Carbonic anhydrase 12	CAH12_HUMAN	39 kDa	0	380000	0	0
Protein disulfide-isomerase	PDIA1_HUMAN	57 kDa	0	0	0	0
Coronin-1C	COR1C_HUMAN	53 kDa	410000	0	356000	674000
CD151 antigen	CD151_HUMAN	28 kDa	0	361000	0	55200
Gamma-glutamylcyclotransferase	GGCT_HUMAN	21 kDa	350000	0	0	0
60S ribosomal protein L5	RL5_HUMAN	34 kDa	0	0	0	0
Leukocyte surface antigen CD47	CD47_HUMAN	35 kDa	329000	400000	0	150000
Cluster of Endoplasmin	ENPL_HUMAN [2]	92 kDa	774000	2380000	1690000	1960000
AP-1 complex subunit gamma-1	AP1G1_HUMAN	91 kDa	0	0	0	1160000
Immunoglobulin superfamily member 3	IGSF3_HUMAN	135 kDa	0	931000	0	354000
26S proteasome non-ATPase regulatory subunit 5	PSMD5_HUMAN	56 kDa	326000	0	248000	1600000
Staphylococcal nuclease domain-containing protein 1	SND1_HUMAN	102 kDa	0	0	178000	805000
Lysosome-associated membrane glycoprotein 2	LAMP2_HUMAN	45 kDa	381000	0	274000	217000
D-3-phosphoglycerate dehydrogenase	SERA_HUMAN	57 kDa	651000	528000	661000	344000
60 kDa heat shock protein, mitochondrial	CH60_HUMAN	61 kDa	0	0	0	0
Protein S100-A11	S10AB_HUMAN	12 kDa	0	0	0	0
Dermcidin	DCD_HUMAN	11 kDa	1560000	1010000	650000	341000
Procollagen C-endopeptidase enhancer 1	PCOC1_HUMAN	48 kDa	1280000	0	219000	1090000
Protein FAM234A	F234A_HUMAN	60 kDa	287000	262000	89300	93900
Calpain-2 catalytic subunit	CAN2_HUMAN	80 kDa	866000	170000	149000	233000
Cathepsin D	CATD_HUMAN	45 kDa	0	0	0	0
Phosphatidylethanolamine-binding protein 1	PEBP1_HUMAN	21 kDa	495000	894000	0	0
Vasodilator-stimulated phosphoprotein	VASP_HUMAN	40 kDa	517000	0	0	0
Importin subunit beta-1	IMB1_HUMAN	97 kDa	0	0	0	445000
Histidine ammonia-lyase	HUTH_HUMAN	73 kDa	0	255000	331000	885000
Coronin-1B	COR1B_HUMAN	54 kDa	698000	630000	0	425000
Protein S100-A12	S10AC_HUMAN	11 kDa	0	0	0	0
Aldehyde dehydrogenase family 16 member A1	A16A1_HUMAN	85 kDa	0	0	0	421000
S-adenosylmethionine synthase isoform type-2	METK2_HUMAN	44 kDa	0	163000	553000	1800000
CD63 antigen	CD63_HUMAN	26 kDa	1010000	222000	0	1460000
Coagulation factor X	FA10_HUMAN	55 kDa	1510000	562000	0	415000
Cluster of Rho-related GTP-binding protein RhoB	RHOB_HUMAN [2]	22 kDa	353000	840000	0	0
N-alpha-acetyltransferase 15, NatA auxiliary subunit	NAA15_HUMAN	101 kDa	0	0	0	813000
Transmembrane 9 superfamily member 3	TM9S3_HUMAN	68 kDa	0	0	0	0
40S ribosomal protein SA	RSSA_HUMAN	33 kDa	0	0	0	0
Ras-related protein Ral-B	RALB_HUMAN	23 kDa	283000	501000	0	0
L-xylulose reductase	DCXR_HUMAN	26 kDa	0	355000	0	0
CD166 antigen	CD166_HUMAN	65 kDa	756000	666000	0	0
Adenylosuccinate lyase	PUR8_HUMAN	55 kDa	0	0	0	552000
Rho GDP-dissociation inhibitor 1	GDIR1_HUMAN	23 kDa	409000	594000	0	0
Apolipoprotein A-IV	APOA4_HUMAN	45 kDa	379000	719000	0	145000
40S ribosomal protein S18	RS18_HUMAN	18 kDa	0	0	0	0
Ceruloplasmin	CERU_HUMAN	122 kDa	248000	0	271000	662000
Collagen alpha-2(I) chain	CO1A2_HUMAN	129 kDa	184000	0	0	0
A disintegrin and metalloproteinase with thrombospondin motifs 13	ATS13_HUMAN	154 kDa	0	333000	0	294000
Catalase	CATA_HUMAN	60 kDa	564000	376000	370000	436000
Cluster of Nucleoside diphosphate kinase B	NDKB_HUMAN [2]	17 kDa	0	0	0	0
Cluster of Bone morphogenetic protein 1	BMP1_HUMAN [2]	111 kDa	0	0	0	372000
ATP synthase subunit beta, mitochondrial	ATPB_HUMAN	57 kDa	0	0	762000	229000
Asparagine--tRNA ligase, cytoplasmic	SYNC_HUMAN	63 kDa	0	0	234000	694000
Tetraspanin-15	TSN15_HUMAN	33 kDa	260000	326000	0	0
Calcium-binding protein 39	CAB39_HUMAN	40 kDa	0	837000	0	0
Tumor susceptibility gene 101 protein	TS101_HUMAN	44 kDa	0	830000	281000	309000
Receptor of activated protein C kinase 1	RACK1_HUMAN	35 kDa	0	0	0	0
Membrane-bound transcription factor site-1 protease	MBTP1_HUMAN	118 kDa	0	0	0	124000
Protein S100-A8	S10A8_HUMAN	11 kDa	374000	257000	507000	135000
Collectin-10	COL10_HUMAN	31 kDa	0	0	573000	924000
Importin-5	IPO5_HUMAN	124 kDa	0	0	204000	353000
Mannan-binding lectin serine protease 2	MASP2_HUMAN	76 kDa	260000	260000	307000	848000
Insulin-like growth factor-binding protein 2	IBP2_HUMAN	35 kDa	761000	156000	0	0
Nectin-2	NECT2_HUMAN	58 kDa	0	644000	0	107000
Olfactomedin-like protein 1	OLFL1_HUMAN	46 kDa	258000	253000	0	403000
Sodium/potassium-transporting ATPase subunit beta-3	AT1B3_HUMAN	32 kDa	0	0	0	0
Stomatin-like protein 2, mitochondrial	STML2_HUMAN	39 kDa	0	0	0	0
26S proteasome non-ATPase regulatory subunit 12	PSD12_HUMAN	53 kDa	0	0	0	336000
Disks large homolog 1	DLG1_HUMAN	100 kDa	0	232000	0	0
Profilin-1	PROF1_HUMAN	15 kDa	0	0	0	0
Septin-2	SEPT2_HUMAN	41 kDa	0	0	0	0
Neuropilin-1	NRP1_HUMAN	103 kDa	0	370000	238000	511000
Inositol-3-phosphate synthase 1	INO1_HUMAN	61 kDa	0	0	0	290000
Cluster of ADP/ATP translocase 3	ADT3_HUMAN [2]	33 kDa	0	0	0	0
Interleukin enhancer-binding factor 2	ILF2_HUMAN	43 kDa	0	0	487000	765000
Aldehyde oxidase	AOXA_HUMAN	148 kDa	0	0	465000	473000
60S ribosomal protein L18	RL18_HUMAN	22 kDa	0	0	0	0
Cytosol aminopeptidase	AMPL_HUMAN	56 kDa	213000	199000	167000	263000
ATP synthase subunit alpha, mitochondrial	ATPA_HUMAN	60 kDa	0	0	0	0
Sorbitol dehydrogenase	DHSO_HUMAN	38 kDa	0	0	0	0
Eukaryotic translation initiation factor 5	IF5_HUMAN	49 kDa	692000	321000	450000	340000
Desmoglein-1	DSG1_HUMAN	114 kDa	319000	171000	330000	0
Transmembrane 9 superfamily member 4	TM9S4_HUMAN	75 kDa	0	0	0	0
Cluster of 78 kDa glucose-regulated protein	GRP78_HUMAN [2]	72 kDa	5020000	4590000	3060000	0
Cluster of Receptor-type tyrosine-protein phosphatase F	PTPRF_HUMAN [3]	213 kDa	0	1120000	0	82800
Nck-associated protein 1	NCKP1_HUMAN	129 kDa	0	0	0	272000
Ras-related protein Rap-2b	RAP2B_HUMAN	21 kDa	0	0	0	0
Synaptogyrin-2	SNG2_HUMAN	25 kDa	0	0	0	0
Copine-1	CPNE1_HUMAN	59 kDa	0	0	0	0
60S ribosomal protein L10a	RL10A_HUMAN	25 kDa	0	0	0	137000
Leucine--tRNA ligase, cytoplasmic	SYLC_HUMAN	134 kDa	0	0	0	217000
Keratin, type I cytoskeletal 18	K1C18_HUMAN	48 kDa	0	901000	581000	0
Cluster of 60S ribosomal protein L3	RL3_HUMAN [2]	46 kDa	0	0	0	355000
Phospholipid-transporting ATPase IC	AT8B1_HUMAN	144 kDa	0	0	0	0
CUB domain-containing protein 1	CDCP1_HUMAN	93 kDa	0	218000	0	0
Peptidyl-prolyl cis-trans isomerase FKBP4	FKBP4_HUMAN	52 kDa	0	0	0	733000
Calmodulin	CALM_HUMAN	?	0	0	0	0
60S ribosomal protein L30	RL30_HUMAN	13 kDa	0	0	0	0
Delta-aminolevulinic acid dehydratase	HEM2_HUMAN	36 kDa	0	0	272000	230000
Cluster of HLA class I histocompatibility antigen, Cw-7 alpha chain	1C07_HUMAN [2]	41 kDa	0	0	0	0
10 kDa heat shock protein, mitochondrial	CH10_HUMAN	11 kDa	0	0	0	0
Fascin	FSCN1_HUMAN	55 kDa	0	0	0	249000
Aspartate aminotransferase, cytoplasmic	AATC_HUMAN	46 kDa	0	617000	0	0
Calcineurin B homologous protein 1	CHP1_HUMAN	22 kDa	0	0	0	0
Calreticulin	CALR_HUMAN	48 kDa	0	0	0	194000
Semaphorin-3F	SEM3F_HUMAN	88 kDa	0	0	112000	324000
Septin-9	SEPT9_HUMAN	65 kDa	0	0	405000	338000
Sushi, von Willebrand factor type A, EGF and pentraxin domain-containing protein 1	SVEP1_HUMAN	390 kDa	0	0	0	575000
Voltage-dependent anion-selective channel protein 1	VDAC1_HUMAN	31 kDa	0	0	0	0
1-phosphatidylinositol 4,5-bisphosphate phosphodiesterase gamma-2	PLCG2_HUMAN	148 kDa	0	0	0	218000
Tripeptidyl-peptidase 2	TPP2_HUMAN	138 kDa	0	0	0	0
Cell cycle control protein 50B	CC50B_HUMAN	39 kDa	0	0	0	0
SPARC-related modular calcium-binding protein 1	SMOC1_HUMAN	48 kDa	0	465000	0	0
Keratin, type II cytoskeletal 78	K2C78_HUMAN	57 kDa	1590000	0	0	0
Adenosylhomocysteinase 3	SAHH3_HUMAN	67 kDa	0	869000	0	0

## Sheet: Experiment 4
Experiment 4
Protein Name	Protein Symbol	Molecular Weight	Normalized TIC
			BT474	BT474+TZ	BT474TR	BT474TR+TZ
Receptor tyrosine-protein kinase erbB-2	ERBB2_HUMAN	138 kDa	52057000	49977000	20884000	35018000
Alpha-2-macroglobulin	A2MG_HUMAN	163 kDa	2805800000	3248800000	3148100000	3384500000
Thrombospondin-1	TSP1_HUMAN	129 kDa	532870000	451860000	549470000	523960000
Serum albumin	ALBU_HUMAN	69 kDa	980710000	968360000	963470000	1000500000
Fatty acid synthase	FAS_HUMAN	273 kDa	190570000	172620000	75546000	51084000
Myosin-9	MYH9_HUMAN	227 kDa	108910000	94737000	90990000	58151000
Keratin, type I cytoskeletal 10	K1C10_HUMAN	59 kDa	110290000	121630000	50751000	224300000
Fibronectin	FINC_HUMAN	263 kDa	157040000	162380000	74059000	104530000
Talin-1	TLN1_HUMAN	270 kDa	89363000	75810000	69770000	66782000
Pyruvate kinase PKM	KPYM_HUMAN	58 kDa	179400000	155740000	195510000	130820000
Heat shock cognate 71 kDa protein	HSP7C_HUMAN	71 kDa	126960000	108520000	124950000	100950000
Actin, cytoplasmic 1	ACTB_HUMAN (+1)	42 kDa	230390000	241870000	196910000	264610000
Glyceraldehyde-3-phosphate dehydrogenase	G3P_HUMAN	36 kDa	189450000	151410000	236310000	166400000
Keratin, type II cytoskeletal 1	K2C1_HUMAN	66 kDa	159430000	180330000	145080000	300190000
Keratin, type II cytoskeletal 2 epidermal	K22E_HUMAN	65 kDa	116530000	106380000	49694000	227810000
Transitional endoplasmic reticulum ATPase	TERA_HUMAN	89 kDa	87935000	77400000	65678000	39486000
Tubulin alpha-4A chain	TBA4A_HUMAN	50 kDa	142770000	116030000	147810000	112310000
Prothrombin	THRB_HUMAN	70 kDa	366320000	344540000	406990000	340360000
Annexin A6	ANXA6_HUMAN	76 kDa	113940000	116250000	61726000	58263000
Complement C3	CO3_HUMAN	187 kDa	123270000	116170000	146790000	121960000
Keratin, type I cytoskeletal 9	K1C9_HUMAN	62 kDa	50635000	45997000	67569000	47191000
Coagulation factor V	FA5_HUMAN	252 kDa	173450000	171100000	159270000	177190000
Filamin-A	FLNA_HUMAN	281 kDa	30999000	28856000	50609000	35814000
Clathrin heavy chain 1	CLH1_HUMAN	192 kDa	36313000	37590000	62935000	44511000
Heat shock protein HSP 90-beta	HS90B_HUMAN	83 kDa	64003000	53824000	70225000	64932000
Inter-alpha-trypsin inhibitor heavy chain H2	ITIH2_HUMAN	106 kDa	245440000	178380000	201140000	173080000
Elongation factor 2	EF2_HUMAN	95 kDa	52015000	44734000	52672000	37066000
Pregnancy zone protein	PZP_HUMAN	164 kDa	1969600000	2236800000	1953500000	2022600000
Tubulin beta chain	TBB5_HUMAN	50 kDa	68220000	62839000	64539000	37146000
Immunoglobulin gamma-1 heavy chain	IGG1_HUMAN (+1)	49 kDa	3522600	277360000	12663000	228720000
Peroxidasin homolog	PXDN_HUMAN	165 kDa	20521000	13280000	33311000	43768000
Heat shock 70 kDa protein 1A	HS71A_HUMAN (+1)	70 kDa	74475000	69063000	58987000	48331000
Vitronectin	VTNC_HUMAN	54 kDa	345260000	353250000	433960000	368770000
Annexin A2	ANXA2_HUMAN	39 kDa	57652000	52660000	28708000	34719000
Gelsolin	GELS_HUMAN	86 kDa	61188000	58563000	54652000	44032000
Adenosylhomocysteinase	SAHH_HUMAN	48 kDa	68203000	54666000	53384000	56678000
Cytoplasmic aconitate hydratase	ACOC_HUMAN	98 kDa	48614000	45669000	48922000	21196000
4F2 cell-surface antigen heavy chain	4F2_HUMAN	68 kDa	36904000	45862000	61198000	69174000
Fibulin-1	FBLN1_HUMAN	77 kDa	64022000	72964000	71505000	70433000
Phosphoglycerate kinase 1	PGK1_HUMAN	45 kDa	55496000	48858000	62787000	47847000
Elongation factor 1-alpha 2	EF1A2_HUMAN	50 kDa	113330000	86463000	91317000	71277000
Ubiquitin-60S ribosomal protein L40	RL40_HUMAN (+3)	15 kDa	26445000	20233000	34318000	39743000
Alpha-2-HS-glycoprotein	FETUA_HUMAN	39 kDa	191210000	214960000	179710000	207780000
Annexin A5	ANXA5_HUMAN	36 kDa	43601000	41307000	31398000	35072000
Cytoplasmic dynein 1 heavy chain 1	DYHC1_HUMAN	532 kDa	28135000	20543000	6183200	728340
Fructose-bisphosphate aldolase A	ALDOA_HUMAN	39 kDa	23874000	18087000	27095000	19948000
Sodium/potassium-transporting ATPase subunit alpha-1	AT1A1_HUMAN	113 kDa	23962000	27437000	14911000	24830000
Complement C4-A	CO4A_HUMAN	193 kDa	68012000	63459000	84726000	74411000
Hemoglobin subunit alpha	HBA_HUMAN	15 kDa	230220000	127230000	173980000	162810000
Ras GTPase-activating-like protein IQGAP1	IQGA1_HUMAN	189 kDa	20642000	21270000	22898000	19786000
Antithrombin-III	ANT3_HUMAN	53 kDa	96578000	82440000	111060000	82008000
Immunoglobulin kappa constant	IGKC_HUMAN	12 kDa	0	60006000	0	64545000
Junction plakoglobin	PLAK_HUMAN	82 kDa	15040000	15054000	13391000	20513000
Pre-rRNA-processing protein TSR1 homolog	TSR1_HUMAN	92 kDa	25936000	5577400	37421000	10353000
Heat shock protein HSP 90-alpha	HS90A_HUMAN	85 kDa	64614000	57384000	57664000	60473000
Phosphoglucomutase-1	PGM1_HUMAN	61 kDa	34294000	29146000	40158000	27013000
Glycogen phosphorylase, brain form	PYGB_HUMAN	97 kDa	38875000	34340000	37151000	23229000
Coagulation factor XIII A chain	F13A_HUMAN	83 kDa	62481000	66523000	77784000	76753000
Periostin	POSTN_HUMAN	93 kDa	20340000	31115000	24017000	14539000
Complement C5	CO5_HUMAN	188 kDa	40027000	35781000	68085000	79810000
Syntenin-1	SDCB1_HUMAN	32 kDa	19332000	8982800	18826000	16163000
Ezrin	EZRI_HUMAN	69 kDa	19498000	16063000	12240000	17197000
Argininosuccinate synthase	ASSY_HUMAN	47 kDa	33435000	20157000	21532000	17365000
WD repeat-containing protein 1	WDR1_HUMAN	66 kDa	16183000	27090000	16182000	20447000
Glycogen phosphorylase, liver form	PYGL_HUMAN	97 kDa	36086000	26327000	34258000	19120000
Fermitin family homolog 3	URP2_HUMAN	76 kDa	30562000	22209000	28212000	11932000
Neutral amino acid transporter B(0)	AAAT_HUMAN	57 kDa	15992000	19155000	11331000	18335000
Catenin alpha-1	CTNA1_HUMAN	100 kDa	11013000	11697000	10781000	15706000
UDP-glucose 6-dehydrogenase	UGDH_HUMAN	55 kDa	11873000	14897000	16969000	12399000
Epithelial cell adhesion molecule	EPCAM_HUMAN	35 kDa	11256000	13069000	15621000	22676000
Brain acid soluble protein 1	BASP1_HUMAN	23 kDa	26269000	21433000	763350	809190
Sulfhydryl oxidase 1	QSOX1_HUMAN	83 kDa	60193000	70055000	67924000	63173000
Elongation factor 1-alpha 1	EF1A1_HUMAN (+1)	50 kDa	155350000	120840000	126070000	104480000
Alpha-enolase	ENOA_HUMAN	47 kDa	16531000	17283000	18097000	20237000
40S ribosomal protein S16	RS16_HUMAN	16 kDa	2675800	1169400	2941000	922100
14-3-3 protein zeta/delta	1433Z_HUMAN	28 kDa	27411000	21891000	22970000	30197000
Apolipoprotein B-100	APOB_HUMAN	516 kDa	8802600	9220500	18307000	24852000
Neuronal pentraxin-1	NPTX1_HUMAN	47 kDa	14899000	13745000	18728000	21448000
ATP-citrate synthase	ACLY_HUMAN	121 kDa	20920000	14184000	7604700	4702700
Programmed cell death 6-interacting protein	PDC6I_HUMAN	96 kDa	11919000	10765000	7656700	14476000
Alpha-fetoprotein	FETA_HUMAN	69 kDa	44813000	40966000	41720000	37908000
Integrin-linked protein kinase	ILK_HUMAN	51 kDa	11715000	4125900	11327000	5934600
Integrin beta-1	ITB1_HUMAN	88 kDa	14720000	18602000	16748000	25629000
GTP-binding nuclear protein Ran	RAN_HUMAN	24 kDa	35914000	27793000	41312000	23974000
T-complex protein 1 subunit gamma	TCPG_HUMAN	61 kDa	19654000	16590000	18522000	10376000
Histone H4	H4_HUMAN	11 kDa	25801000	14139000	58092000	51799000
Midkine	MK_HUMAN	16 kDa	27321000	10637000	19610000	20677000
Collagen alpha-3(VI) chain	CO6A3_HUMAN	344 kDa	11163000	10972000	9296000	6499900
Prostaglandin F2 receptor negative regulator	FPRP_HUMAN	99 kDa	8860600	4645100	15158000	18572000
CD9 antigen	CD9_HUMAN	25 kDa	24063000	16272000	25103000	26531000
Olfactomedin-like protein 3	OLFL3_HUMAN	46 kDa	14759000	13334000	16619000	11825000
Complement C1q tumor necrosis factor-related protein 3	C1QT3_HUMAN	27 kDa	17931000	6641400	8152700	2321700
Inter-alpha-trypsin inhibitor heavy chain H3	ITIH3_HUMAN	100 kDa	49355000	37846000	41569000	30415000
EH domain-containing protein 1	EHD1_HUMAN	61 kDa	16359000	7398600	15330000	10311000
T-complex protein 1 subunit delta	TCPD_HUMAN	58 kDa	12036000	11244000	12642000	6112200
Heparin cofactor 2	HEP2_HUMAN	57 kDa	22062000	20571000	16758000	11365000
Myristoylated alanine-rich C-kinase substrate	MARCS_HUMAN	32 kDa	5496800	6777200	3612800	5604800
Proteasome subunit alpha type-1	PSA1_HUMAN	30 kDa	10114000	5829300	12849000	5589100
Cartilage intermediate layer protein 2	CILP2_HUMAN	126 kDa	219020	202310	250330	1416000
14-3-3 protein beta/alpha	1433B_HUMAN	28 kDa	26273000	22510000	22113000	29436000
Proteasome subunit alpha type-7	PSA7_HUMAN	28 kDa	23271000	14438000	27130000	8717600
Choline transporter-like protein 2	CTL2_HUMAN	80 kDa	9402800	13118000	12623000	14032000
Septin-7	SEPT7_HUMAN	51 kDa	11157000	7305700	11488000	7284900
T-complex protein 1 subunit beta	TCPB_HUMAN	57 kDa	12469000	7873500	11467000	6404700
Actin-related protein 2/3 complex subunit 1A	ARC1A_HUMAN	42 kDa	1885700	3291300	4090200	974880
14-3-3 protein gamma	1433G_HUMAN	28 kDa	15735000	12413000	14018000	16197000
Betaine--homocysteine S-methyltransferase 1	BHMT1_HUMAN	45 kDa	17128000	13338000	16013000	17672000
Hyaluronan-binding protein 2	HABP2_HUMAN	63 kDa	20163000	18440000	25844000	24657000
Prolow-density lipoprotein receptor-related protein 1	LRP1_HUMAN	505 kDa	11738000	23076000	2229000	902720
L-lactate dehydrogenase B chain	LDHB_HUMAN	37 kDa	17908000	12766000	18769000	15493000
Bifunctional purine biosynthesis protein PURH	PUR9_HUMAN	65 kDa	8631100	6273200	8739000	3676500
Ras-related protein Rap-1b	RAP1B_HUMAN	21 kDa	11064000	6237100	16345000	12798000
Vinculin	VINC_HUMAN	124 kDa	5781200	8280500	6017600	6346800
Heat shock 70 kDa protein 4	HSP74_HUMAN	94 kDa	2745200	1611100	2339100	774030
Rho GTPase-activating protein 20	RHG20_HUMAN	133 kDa	23578000	28024000	3824000	4770800
Cartilage oligomeric matrix protein	COMP_HUMAN	83 kDa	15503000	10693000	15828000	11723000
Rab GDP dissociation inhibitor beta	GDIB_HUMAN	51 kDa	4375900	5677900	5445400	6126600
Tubulin beta-1 chain	TBB1_HUMAN	50 kDa	30277000	25460000	31833000	22562000
14-3-3 protein theta	1433T_HUMAN	28 kDa	19049000	16856000	17420000	21941000
Extracellular matrix protein 1	ECM1_HUMAN	61 kDa	12177000	12741000	20913000	21761000
40S ribosomal protein S3	RS3_HUMAN	27 kDa	13409000	11458000	10841000	8949400
Neutral amino acid transporter A	SATT_HUMAN	56 kDa	6504300	9470000	8443200	14749000
Histone H2B type 1-C/E/F/G/I	H2B1C_HUMAN (+8)	14 kDa	14491000	8883000	50542000	34113000
Cytosolic 10-formyltetrahydrofolate dehydrogenase	AL1L1_HUMAN	99 kDa	10120000	14811000	10548000	6808100
Annexin A4	ANXA4_HUMAN	36 kDa	7545000	9002700	2675000	3199200
Copine-3	CPNE3_HUMAN	60 kDa	13599000	13491000	7529600	4635300
Eukaryotic initiation factor 4A-II	IF4A2_HUMAN	46 kDa	17780000	11718000	18194000	7724900
Ras-related C3 botulinum toxin substrate 1	RAC1_HUMAN	21 kDa	14197000	9637800	13016000	16812000
Vitamin D-binding protein	VTDB_HUMAN	53 kDa	26056000	26694000	31469000	20395000
Protein piccolo	PCLO_HUMAN	553 kDa	99125000	253840000	80840000	11795000
Glutamine--fructose-6-phosphate aminotransferase [isomerizing] 1	GFPT1_HUMAN	79 kDa	8133800	7527400	6681300	3028400
Keratin, type I cytoskeletal 14	K1C14_HUMAN	52 kDa	9705800	7131000	7703600	16123000
Microtubule-associated protein RP/EB family member 2	MARE2_HUMAN	37 kDa	16746000	10722000	9124400	10202000
AP-2 complex subunit alpha-1	AP2A1_HUMAN	108 kDa	1472800	2086200	3858200	1587100
Cofilin-1	COF1_HUMAN	19 kDa	9762700	8235900	9843300	7874500
Peptidyl-prolyl cis-trans isomerase A	PPIA_HUMAN	18 kDa	11280000	6666800	12622000	9841900
T-complex protein 1 subunit zeta	TCPZ_HUMAN	58 kDa	5122100	3620200	4534300	2515500
Disintegrin and metalloproteinase domain-containing protein 10	ADA10_HUMAN	84 kDa	5544000	6897900	6475500	6481800
Ubiquitin-like modifier-activating enzyme 1	UBA1_HUMAN	118 kDa	2746000	3799700	6352400	1874200
Lactotransferrin	TRFL_HUMAN	78 kDa	210030000	186270000	186960000	165890000
Apolipoprotein E	APOE_HUMAN	36 kDa	15056000	20604000	28576000	30229000
Collagen alpha-1(VI) chain	CO6A1_HUMAN	109 kDa	16610000	15312000	15464000	10109000
Catenin delta-1	CTND1_HUMAN	108 kDa	9093700	3484700	6466900	11340000
LIM and senescent cell antigen-like-containing domain protein 1	LIMS1_HUMAN	37 kDa	4842100	7416600	4516100	5449000
Platelet-activating factor acetylhydrolase IB subunit alpha	LIS1_HUMAN	47 kDa	5560000	3987400	8312800	1892000
Programmed cell death protein 6	PDCD6_HUMAN	22 kDa	7492300	4333700	12622000	13868000
Transferrin receptor protein 1	TFR1_HUMAN	85 kDa	5379400	4915400	7231300	9079800
Proteasome subunit alpha type-2	PSA2_HUMAN	26 kDa	9951700	3116100	7313500	548060
Arrestin domain-containing protein 1	ARRD1_HUMAN	46 kDa	13758000	7586100	10536000	16524000
Junctional adhesion molecule A	JAM1_HUMAN	33 kDa	5714300	3138300	3238200	8342800
40S ribosomal protein S4, X isoform	RS4X_HUMAN	30 kDa	7908900	3541300	5833800	2506000
Tubulin alpha-1B chain	TBA1B_HUMAN	50 kDa	138970000	115460000	154760000	111710000
T-complex protein 1 subunit alpha	TCPA_HUMAN	60 kDa	10032000	5769400	7262900	2818300
UTP--glucose-1-phosphate uridylyltransferase	UGPA_HUMAN	57 kDa	5185600	3042600	5505500	2081600
AP-1 complex subunit beta-1	AP1B1_HUMAN	105 kDa	4681100	3406700	4417500	1456200
Cell division control protein 42 homolog	CDC42_HUMAN	21 kDa	7318400	3262100	704280	7680200
Proteasome subunit beta type-2	PSB2_HUMAN	23 kDa	10503000	6834800	9936300	4276700
Inter-alpha-trypsin inhibitor heavy chain H4	ITIH4_HUMAN	103 kDa	16328000	12803000	12458000	8709400
Hemoglobin subunit delta	HBD_HUMAN	16 kDa	155220000	133160000	185290000	176250000
Alpha-actinin-4	ACTN4_HUMAN	105 kDa	2396600	5359500	3470600	8477300
4-trimethylaminobutyraldehyde dehydrogenase	AL9A1_HUMAN	54 kDa	11164000	6145800	7557800	5419900
ATP-dependent RNA helicase A	DHX9_HUMAN	141 kDa	2527500	4620700	11247000	3705700
Coatomer subunit alpha	COPA_HUMAN	138 kDa	7113700	6275300	8536800	640270
Fibrinogen gamma chain	FIBG_HUMAN	52 kDa	11289000	12742000	10177000	7384400
Fibrous sheath-interacting protein 2	FSIP2_HUMAN	781 kDa	19581000	0	16008000	21015000
Divergent paired-related homeobox	DPRX_HUMAN	22 kDa	2383300	580680	1045800	3250500
14-3-3 protein epsilon	1433E_HUMAN	29 kDa	13489000	12337000	12013000	16674000
Importin-7	IPO7_HUMAN	120 kDa	6798000	5846400	6775300	4765800
Obg-like ATPase 1	OLA1_HUMAN	45 kDa	2660400	1909400	4272000	4092500
ATP-dependent 6-phosphofructokinase, platelet type	PFKAP_HUMAN	86 kDa	6207400	3713000	6312600	4267100
26S proteasome non-ATPase regulatory subunit 3	PSMD3_HUMAN	61 kDa	5286400	4693500	5302300	3365800
Catenin beta-1	CTNB1_HUMAN	85 kDa	10909000	9212600	5928600	12389000
Elongation factor 1-gamma	EF1G_HUMAN	50 kDa	5599300	6688000	9555900	4764100
26S proteasome non-ATPase regulatory subunit 2	PSMD2_HUMAN	100 kDa	12015000	7472300	4903800	2921400
Exportin-2	XPO2_HUMAN	110 kDa	820880	940330	6439500	1524900
Ras-related protein Rab-1A	RAB1A_HUMAN	23 kDa	6664400	6032500	8953500	6818000
40S ribosomal protein S3a	RS3A_HUMAN	30 kDa	8700400	5567700	9106200	3488300
Plasminogen	PLMN_HUMAN	91 kDa	8197800	4050700	18568000	3724100
Isocitrate dehydrogenase [NADP] cytoplasmic	IDHC_HUMAN	47 kDa	4733400	3501700	8777000	5367300
Integrin alpha-3	ITA3_HUMAN	117 kDa	6503700	8728900	6900700	12908000
Integrin beta-3	ITB3_HUMAN	87 kDa	3054500	4114100	6702700	6593000
Proteasome subunit alpha type-5	PSA5_HUMAN	26 kDa	15117000	9266100	8156200	4676400
Proteasome subunit alpha type-6	PSA6_HUMAN	27 kDa	9937700	7327400	11786000	6045600
40S ribosomal protein S2	RS2_HUMAN	31 kDa	6209500	4560200	4213000	1570400
Thyroglobulin	THYG_HUMAN	305 kDa	16874000	12683000	3926700	6190800
Large neutral amino acids transporter small subunit 1	LAT1_HUMAN	55 kDa	3292500	2371900	3815800	6856800
Ferritin heavy chain	FRIH_HUMAN	21 kDa	4635900	4493200	4748300	3209900
Glucose-6-phosphate 1-dehydrogenase	G6PD_HUMAN	59 kDa	1669400	1963800	5047200	4849400
Actin-related protein 3	ARP3_HUMAN	47 kDa	1383600	2601500	4855800	2927600
Isoleucine--tRNA ligase, cytoplasmic	SYIC_HUMAN	145 kDa	8376300	5725700	5304600	2582300
Immunoglobulin lambda-1 light chain	IGL1_HUMAN	23 kDa	12622000	6649600	7297900	6106100
Angiomotin-like protein 1	AMOL1_HUMAN	107 kDa	3599600	1601500	6157500	1862600
Guanine nucleotide-binding protein subunit alpha-13	GNA13_HUMAN	44 kDa	7164100	4112600	5682700	10616000
Mannan-binding lectin serine protease 1	MASP1_HUMAN	79 kDa	8981400	9271000	11172000	12716000
Proteasome subunit alpha type-3	PSA3_HUMAN	28 kDa	5515900	6325700	7469200	3153800
Proteasome subunit beta type-5	PSB5_HUMAN	28 kDa	8608800	4908100	6394100	4393600
Glucose-6-phosphate isomerase	G6PI_HUMAN	63 kDa	881050	2640200	1366000	3247900
Calsyntenin-1	CSTN1_HUMAN	110 kDa	7147900	4474100	2603500	2000900
Protein S100-A14	S10AE_HUMAN	12 kDa	5623400	2697100	2804700	8997700
Hepatocyte growth factor activator	HGFA_HUMAN	71 kDa	20810000	17563000	12847000	20863000
Cullin-associated NEDD8-dissociated protein 1	CAND1_HUMAN	136 kDa	1862100	2855800	3835500	258680
Centrosome-associated protein 350	CE350_HUMAN	351 kDa	5685500	0	3999000	0
Transforming growth factor-beta-induced protein ig-h3	BGH3_HUMAN	75 kDa	5896500	3980900	5121900	5212600
Cytoplasmic FMR1-interacting protein 1	CYFP1_HUMAN	145 kDa	3722600	3132300	2535300	997570
Guanine nucleotide-binding protein G(I)/G(S)/G(T) subunit beta-1	GBB1_HUMAN	37 kDa	6287200	4881800	7933200	13540000
Inter-alpha-trypsin inhibitor heavy chain H1	ITIH1_HUMAN	101 kDa	4359300	3575500	1798200	6265900
Protein S100-A16	S10AG_HUMAN	12 kDa	3303600	2232000	1451100	4616800
Asparagine--tRNA ligase, cytoplasmic	SYNC_HUMAN	63 kDa	4743500	2777000	7498400	656830
Histone H3.1	H31_HUMAN (+2)	15 kDa	1077900	0	2070800	2137300
Pigment epithelium-derived factor	PEDF_HUMAN	46 kDa	14148000	16677000	16873000	13016000
Serine protease 23	PRS23_HUMAN	43 kDa	6126200	7885000	3469600	8307600
26S proteasome regulatory subunit 7	PRS7_HUMAN	49 kDa	3120700	5725300	3821100	1739500
Fibrinogen beta chain	FIBB_HUMAN	56 kDa	6552700	8928400	7485700	6263500
ADP-ribosylation factor 1	ARF1_HUMAN (+1)	21 kDa	6179600	2615000	8867700	7497700
Complement component C9	CO9_HUMAN	63 kDa	17054000	17489000	66169000	55979000
Immunoglobulin J chain	IGJ_HUMAN	18 kDa	1465400	1569200	3309100	1603800
Proteoglycan 4	PRG4_HUMAN	151 kDa	742140	619510	661500	383510
CD276 antigen	CD276_HUMAN	57 kDa	5580500	5683100	5132400	6120400
Keratin, type II cytoskeletal 5	K2C5_HUMAN	62 kDa	24476000	23285000	14078000	40410000
T-complex protein 1 subunit eta	TCPH_HUMAN	59 kDa	3402000	2311200	3441300	1985800
Tetranectin	TETN_HUMAN	23 kDa	10518000	9856000	8466200	9787500
Beta-parvin	PARVB_HUMAN	42 kDa	5461100	2771800	4553000	2028600
Kinesin-1 heavy chain	KINH_HUMAN	110 kDa	3191500	2695800	173850	1398300
ELAV-like protein 3	ELAV3_HUMAN	40 kDa	8512000	10791000	15564000	11903000
Histone H2A type 1-C	H2A1C_HUMAN (+4)	14 kDa	17374000	5806500	44361000	41800000
Annexin A11	ANX11_HUMAN	54 kDa	3565400	5691200	2178300	2658800
Galactokinase	GALK1_HUMAN	42 kDa	10036000	10345000	4765400	6432500
Homogentisate 1,2-dioxygenase	HGD_HUMAN	50 kDa	6272000	7278100	6119400	1661500
26S proteasome regulatory subunit 8	PRS8_HUMAN	46 kDa	3360500	2761400	2020800	154180
Apolipoprotein A-I	APOA1_HUMAN	31 kDa	29932000	30330000	37064000	42991000
6-phosphogluconate dehydrogenase, decarboxylating	6PGD_HUMAN	53 kDa	6835900	3144300	5749200	3252100
CD81 antigen	CD81_HUMAN	26 kDa	4007600	3135900	8079200	7054200
Peroxiredoxin-2	PRDX2_HUMAN	22 kDa	5090800	3363600	2622900	2901700
T-complex protein 1 subunit epsilon	TCPE_HUMAN	60 kDa	5014700	3349500	3810700	2093200
Thrombospondin-4	TSP4_HUMAN	106 kDa	12463000	9752300	16839000	11427000
Proteasome subunit beta type-3	PSB3_HUMAN	23 kDa	4736700	2857100	3938700	2530600
AP-1 complex subunit gamma-1	AP1G1_HUMAN	91 kDa	2471300	716590	4350100	956290
Proteasome subunit alpha type-4	PSA4_HUMAN	29 kDa	11761000	6723600	9747700	4890200
Ras-related protein Rab-5C	RAB5C_HUMAN	23 kDa	3244600	1915300	2220300	1160100
Regucalcin	RGN_HUMAN	33 kDa	3302100	3520200	5499000	4244600
40S ribosomal protein S13	RS13_HUMAN	17 kDa	5899700	1857200	4654200	2039700
Thrombospondin-3	TSP3_HUMAN	104 kDa	14145000	21013000	25401000	5546700
40S ribosomal protein S5	RS5_HUMAN	23 kDa	4494500	1421600	2945300	1053300
Aspartate--tRNA ligase, cytoplasmic	SYDC_HUMAN	57 kDa	6388200	3244100	1810800	0
Cilia- and flagella-associated protein 44	CFA44_HUMAN	112 kDa	9155100	29877000	2765600	16413000
Histone H2AX	H2AX_HUMAN	15 kDa	0	0	17992000	18424000
Cation-independent mannose-6-phosphate receptor	MPRI_HUMAN	274 kDa	8401300	9808800	3324100	4377000
Heat shock protein beta-1	HSPB1_HUMAN	23 kDa	11713000	3904300	5736100	5519000
Unconventional myosin-Ic	MYO1C_HUMAN	122 kDa	1394500	2644700	1225400	2509200
Immunoglobulin superfamily member 8	IGSF8_HUMAN	65 kDa	1606200	1566600	7619400	13077000
Carboxypeptidase N catalytic chain	CBPN_HUMAN	52 kDa	4578500	3922400	3733200	1798900
Peripheral-type benzodiazepine receptor-associated protein 1	RIMB1_HUMAN	200 kDa	3895500	0	11702000	12713000
Septin-2	SEPT2_HUMAN	41 kDa	4504600	2649000	4657900	2651700
Choline transporter-like protein 1	CTL1_HUMAN	73 kDa	7650900	4043200	5161500	4500000
Mitogen-activated protein kinase 1	MK01_HUMAN	41 kDa	3152900	4857300	2811700	365840
Nucleolar protein 6	NOL6_HUMAN	128 kDa	0	34685000	10119000	15030000
Serine--tRNA ligase, cytoplasmic	SYSC_HUMAN	59 kDa	4436800	3218400	4555300	1035800
Collagen alpha-2(VI) chain	CO6A2_HUMAN	109 kDa	2766000	3425800	2257900	3203000
40S ribosomal protein S25	RS25_HUMAN	14 kDa	4163600	2471800	3544600	3174800
Semaphorin-3C	SEM3C_HUMAN	85 kDa	8007500	3755200	3698400	2869500
Multifunctional protein ADE2	PUR6_HUMAN	47 kDa	665130	926880	4456900	1859600
Septin-9	SEPT9_HUMAN	65 kDa	1310900	1769700	4537600	1425700
CD151 antigen	CD151_HUMAN	28 kDa	1576300	1418000	2164900	794930
Peptidyl-prolyl cis-trans isomerase FKBP4	FKBP4_HUMAN	52 kDa	1665200	351430	2562100	923650
Golgi apparatus protein 1	GSLG1_HUMAN	135 kDa	3479200	3324700	757930	1085000
Amyloid-like protein 2	APLP2_HUMAN	87 kDa	3181000	637320	1494000	683360
Calnexin	CALX_HUMAN	68 kDa	2175300	5209400	768010	2108000
Actin, alpha cardiac muscle 1	ACTC_HUMAN (+1)	42 kDa	116100000	121720000	106220000	124940000
26S proteasome non-ATPase regulatory subunit 11	PSD11_HUMAN	47 kDa	3479300	2428200	1393200	0
U5 small nuclear ribonucleoprotein 200 kDa helicase	U520_HUMAN	245 kDa	0	0	314710	0
Echinoderm microtubule-associated protein-like 2	EMAL2_HUMAN	71 kDa	3898400	6056700	4545900	2608000
Glycogen phosphorylase, muscle form	PYGM_HUMAN	97 kDa	23682000	17964000	23144000	13230000
Valine--tRNA ligase	SYVC_HUMAN	140 kDa	5258400	4932800	3651200	2173100
Receptor of activated protein C kinase 1	RACK1_HUMAN	35 kDa	6294400	2789800	8573700	2396600
Adenosine kinase	ADK_HUMAN	41 kDa	3682300	2156400	3198800	1707800
Protein disulfide-isomerase A3	PDIA3_HUMAN	57 kDa	1889400	1527200	688380	594270
Leucine--tRNA ligase, cytoplasmic	SYLC_HUMAN	134 kDa	4026200	2549700	1058600	335450
Cullin-4B	CUL4B_HUMAN	104 kDa	536030	0	212240	131460
Dynein heavy chain 8, axonemal	DYH8_HUMAN	515 kDa	0	0	0	910580
Reelin	RELN_HUMAN	388 kDa	3588700	5882300	0	445360
S-adenosylmethionine synthase isoform type-1	METK1_HUMAN	44 kDa	5584400	5701800	4204900	3716700
Aldehyde dehydrogenase family 8 member A1	AL8A1_HUMAN	53 kDa	6273100	3974400	5975400	3052400
Ras-related protein Ral-A	RALA_HUMAN	24 kDa	2028200	4219000	4050500	4542900
L-lactate dehydrogenase A chain	LDHA_HUMAN	37 kDa	11246000	7919900	12692000	11440000
Serine/threonine-protein phosphatase PP1-alpha catalytic subunit	PP1A_HUMAN	38 kDa	2745300	1758600	3577500	1188200
Neuropilin-1	NRP1_HUMAN	103 kDa	4650800	4004500	1120800	1869800
Tubulin beta-4B chain	TBB4B_HUMAN	50 kDa	54045000	49951000	52703000	27691000
Glycine--tRNA ligase	GARS_HUMAN	83 kDa	1285600	2139000	1364000	1365800
T-complex protein 1 subunit theta	TCPQ_HUMAN	60 kDa	4296200	2796000	3769400	1061600
LIM and SH3 domain protein 1	LASP1_HUMAN	30 kDa	1627400	1235900	243060	2573900
Alpha-2-antiplasmin	A2AP_HUMAN	55 kDa	13545000	15071000	16393000	9946800
Exostosin-1	EXT1_HUMAN	86 kDa	2376200	4396700	2078200	1934900
Nucleolin	NUCL_HUMAN	77 kDa	917080	2827000	1856800	0
Flavin reductase (NADPH)	BLVRB_HUMAN	22 kDa	7542100	5826300	6771500	4744200
NEDD4-binding protein 2	N4BP2_HUMAN	199 kDa	915530	0	0	0
Peroxiredoxin-1	PRDX1_HUMAN	22 kDa	5395100	3665100	5563300	6219200
Chloride intracellular channel protein 1	CLIC1_HUMAN	27 kDa	2159000	1570400	2949800	2851900
Tetraspanin-14	TSN14_HUMAN	31 kDa	2797800	2328400	2207700	4471300
Proteasome subunit beta type-1	PSB1_HUMAN	26 kDa	5616100	4406900	5975500	3942600
26S proteasome regulatory subunit 6A	PRS6A_HUMAN	49 kDa	2524400	794670	1204400	543430
C-1-tetrahydrofolate synthase, cytoplasmic	C1TC_HUMAN	102 kDa	3154400	1299700	3396200	2554000
TBC1 domain family member 2A	TBD2A_HUMAN	105 kDa	2659000	2744400	3923600	0
26S proteasome non-ATPase regulatory subunit 12	PSD12_HUMAN	53 kDa	1029600	725260	883210	255710
Fascin	FSCN1_HUMAN	55 kDa	1362200	2492400	2442100	603240
Phosphatidylinositol 5-phosphate 4-kinase type-2 alpha	PI42A_HUMAN	46 kDa	3444400	1851800	721160	1181000
Annexin A7	ANXA7_HUMAN	53 kDa	9605800	3156900	379890	678900
60S acidic ribosomal protein P0	RLA0_HUMAN	34 kDa	4111600	924960	1586600	2007800
Spectrin beta chain, non-erythrocytic 2	SPTN2_HUMAN	271 kDa	0	4443300	0	0
Complement component C6	CO6_HUMAN	105 kDa	2381900	3163600	14510000	12184000
Protein Shroom3	SHRM3_HUMAN	217 kDa	12094000	5828800	11713000	9433600
Heterogeneous nuclear ribonucleoprotein Q	HNRPQ_HUMAN	70 kDa	2120400	1983000	2222700	0
26S proteasome regulatory subunit 6B	PRS6B_HUMAN	47 kDa	3276000	963650	593410	0
40S ribosomal protein S7	RS7_HUMAN	22 kDa	3993200	1324700	2382600	0
Complement component C8 beta chain	CO8B_HUMAN	67 kDa	5922900	6464400	4091800	5110800
EH domain-containing protein 3	EHD3_HUMAN	61 kDa	15614000	7210300	14717000	11843000
40S ribosomal protein S18	RS18_HUMAN	18 kDa	5644300	1323100	2839700	1310400
Nucleosome assembly protein 1-like 1	NP1L1_HUMAN	45 kDa	4137900	2239700	4190700	1920200
Acidic mammalian chitinase	CHIA_HUMAN	52 kDa	6256300	4521600	4923500	4107900
Alpha-crystallin B chain	CRYAB_HUMAN	20 kDa	1491800	1025800	1463000	1995500
60S ribosomal protein L5	RL5_HUMAN	34 kDa	3815500	2784800	2419900	917770
Triosephosphate isomerase	TPIS_HUMAN	31 kDa	482850	489500	1153700	1921300
Transforming protein RhoA	RHOA_HUMAN	22 kDa	1715900	998020	2047800	952760
Proteasome subunit beta type-6	PSB6_HUMAN	25 kDa	6696900	2484900	3166200	1109000
Ras-related protein Rab-11B	RB11B_HUMAN	24 kDa	2854000	1539000	3587100	2480100
Eukaryotic translation initiation factor 2 subunit 3	IF2G_HUMAN	51 kDa	4530400	646080	2485700	597320
26S proteasome regulatory subunit 4	PRS4_HUMAN	49 kDa	3474300	2680500	872000	609680
60S ribosomal protein L12	RL12_HUMAN	18 kDa	3291600	684320	4155600	1152300
Hornerin	HORN_HUMAN	282 kDa	252910	1896200	1004000	252620
Nebulin	NEBU_HUMAN	773 kDa	1198600	1420500	0	0
DNA repair protein REV1	REV1_HUMAN	138 kDa	5358300	5130000	3220500	3133300
Importin subunit beta-1	IMB1_HUMAN	97 kDa	1399500	1436800	1117700	0
E3 ubiquitin-protein ligase CBL-B	CBLB_HUMAN	109 kDa	328670	802800	0	0
Annexin A1	ANXA1_HUMAN	39 kDa	5080600	3108300	0	524680
Staphylococcal nuclease domain-containing protein 1	SND1_HUMAN	102 kDa	3064200	1717500	1862800	1213900
40S ribosomal protein SA	RSSA_HUMAN	33 kDa	4264100	1008400	3580100	1996000
Ras-related protein Rab-10	RAB10_HUMAN	23 kDa	6443800	8017800	8832800	7794600
Niban-like protein 1	NIBL1_HUMAN	84 kDa	914150	481780	856360	1311500
Clusterin	CLUS_HUMAN	52 kDa	2739900	820370	2577500	643830
Transketolase	TKT_HUMAN	68 kDa	1104500	799000	908990	600890
Endoplasmic reticulum chaperone BiP	BIP_HUMAN	?	17841000	12596000	18542000	14750000
Alcohol dehydrogenase class-3	ADHX_HUMAN	40 kDa	1357000	785060	2989300	585440
Endoplasmin	ENPL_HUMAN	92 kDa	4895500	2985800	6463800	2078100
26S proteasome non-ATPase regulatory subunit 5	PSMD5_HUMAN	56 kDa	2627600	2489600	2241000	616440
Myosin-10	MYH10_HUMAN	229 kDa	29475000	25172000	23912000	21508000
L-xylulose reductase	DCXR_HUMAN	26 kDa	4743600	3404100	1578200	1033000
Complement component C7	CO7_HUMAN	94 kDa	6094000	6222000	11567000	8508200
26S proteasome non-ATPase regulatory subunit 13	PSD13_HUMAN	43 kDa	2826800	3614600	1874200	0
Acetyl-CoA carboxylase 1	ACACA_HUMAN	266 kDa	2579300	393620	0	0
Annexin A3	ANXA3_HUMAN	36 kDa	3955100	4956300	0	0
Sodium/potassium-transporting ATPase subunit beta-1	AT1B1_HUMAN	35 kDa	1219600	2574500	1328500	3281900
Heterogeneous nuclear ribonucleoprotein U	HNRPU_HUMAN	91 kDa	1463000	1215300	1578500	1151900
AP-2 complex subunit mu	AP2M1_HUMAN	50 kDa	967470	934680	1139000	0
Ribonucleoside-diphosphate reductase large subunit	RIR1_HUMAN	90 kDa	2256000	197470	465150	200910
Trypsin-1	TRY1_HUMAN	27 kDa	2287700	3476200	3717200	6545400
Interleukin enhancer-binding factor 2	ILF2_HUMAN	43 kDa	182710	2031700	4396200	1400800
Kininogen-1	KNG1_HUMAN	72 kDa	1471300	1045800	1891700	2017100
40S ribosomal protein S9	RS9_HUMAN	23 kDa	1970700	1726700	1576000	0
AP-2 complex subunit beta	AP2B1_HUMAN	105 kDa	6832500	5748900	5971300	1456200
Bifunctional UDP-N-acetylglucosamine 2-epimerase/N-acetylmannosamine kinase	GLCNE_HUMAN	79 kDa	875340	447540	0	0
Beta-2-glycoprotein 1	APOH_HUMAN	38 kDa	5120400	4951700	6115000	7026300
Metalloproteinase inhibitor 3	TIMP3_HUMAN	24 kDa	1455800	2018500	1859000	2640200
Dihydropyrimidinase	DPYS_HUMAN	57 kDa	1801600	987650	1921900	662050
60S ribosomal protein L19	RL19_HUMAN	23 kDa	928360	986630	438470	599280
Endoplasmic reticulum-Golgi intermediate compartment protein 1	ERGI1_HUMAN	33 kDa	3786900	909950	930380	884610
Phosphoglycerate mutase 1	PGAM1_HUMAN	29 kDa	2976700	678530	3612700	2906000
Cadherin-1	CADH1_HUMAN	97 kDa	3201200	614310	3599800	4292900
Nck-associated protein 1	NCKP1_HUMAN	129 kDa	1557400	643260	1244900	1096600
Importin-5	IPO5_HUMAN	124 kDa	603680	936370	1480500	328640
ATP-dependent RNA helicase DDX3X	DDX3X_HUMAN	73 kDa	921930	913180	467710	0
Pleckstrin	PLEK_HUMAN	40 kDa	3781000	4222600	4819300	2774600
MARCKS-related protein	MRP_HUMAN	20 kDa	1505300	2328200	948450	528700
FYVE, RhoGEF and PH domain-containing protein 6	FGD6_HUMAN	161 kDa	5588800	7573800	2241700	5698100
Eukaryotic initiation factor 4A-I	IF4A1_HUMAN	46 kDa	17463000	11170000	14292000	8654300
Complement factor H	CFAH_HUMAN	139 kDa	1511400	2159700	1252700	1993400
Poly [ADP-ribose] polymerase 8	PARP8_HUMAN	96 kDa	0	17061000	18167000	14641000
Procollagen C-endopeptidase enhancer 1	PCOC1_HUMAN	48 kDa	1490800	2311900	1633100	0
Coronin-1C	COR1C_HUMAN	53 kDa	1070500	961710	1861600	0
Rho-associated protein kinase 1	ROCK1_HUMAN	158 kDa	406940	585380	119200	0
Guanine nucleotide-binding protein G(s) subunit alpha isoforms XLas	GNAS1_HUMAN (+1)	111 kDa	5293900	3396700	0	6474700
Coiled-coil domain-containing protein 40	CCD40_HUMAN	130 kDa	0	0	0	980990
Dihydropyrimidine dehydrogenase [NADP(+)]	DPYD_HUMAN	111 kDa	3353800	1826500	0	0
Protein tweety homolog 3	TTYH3_HUMAN	58 kDa	0	0	372050	902290
Unconventional myosin-Va	MYO5A_HUMAN	215 kDa	0	0	0	8600600
Serine/threonine-protein phosphatase 2A catalytic subunit alpha isoform	PP2AA_HUMAN (+1)	36 kDa	1454100	1252200	988970	2077000
Alpha-centractin	ACTZ_HUMAN	43 kDa	2102900	460160	874820	866670
Splicing factor 3B subunit 1	SF3B1_HUMAN	146 kDa	509190	1303800	2920200	1448900
IST1 homolog	IST1_HUMAN	40 kDa	759640	1129100	2187800	1383200
Threonine--tRNA ligase, cytoplasmic	SYTC_HUMAN	83 kDa	1335900	3378500	3147600	3539500
High mobility group protein B1	HMGB1_HUMAN	25 kDa	1943700	1223300	6969100	1005200
Immunoglobulin superfamily member 3	IGSF3_HUMAN	135 kDa	1592800	878530	953110	1577700
40S ribosomal protein S8	RS8_HUMAN	24 kDa	2713100	2905900	487180	903640
Carbonyl reductase [NADPH] 1	CBR1_HUMAN	30 kDa	1048300	747860	3581900	2658200
Keratin, type II cytoskeletal 1b	K2C1B_HUMAN	62 kDa	56332000	37448000	28643000	61291000
Proteolipid protein 2	PLP2_HUMAN	17 kDa	1677200	1408900	1293000	1281900
Putative uncharacterized protein ENSP00000334305	YK041_HUMAN	85 kDa	2694000	2696700	1756200	1440100
ATP-binding cassette sub-family E member 1	ABCE1_HUMAN	67 kDa	795520	253430	1078300	0
Transcription elongation factor SPT6	SPT6H_HUMAN	199 kDa	20198000	18760000	0	11141000
Collagen alpha-1(I) chain	CO1A1_HUMAN	139 kDa	1811000	2450400	3028900	0
Eukaryotic translation initiation factor 3 subunit B	EIF3B_HUMAN	92 kDa	2296600	1649800	1516500	0
26S proteasome regulatory subunit 10B	PRS10_HUMAN	44 kDa	2473300	1454300	1211400	0
Moesin	MOES_HUMAN	68 kDa	12592000	10639000	7801000	0
Interleukin enhancer-binding factor 3	ILF3_HUMAN	95 kDa	0	364150	1583600	705470
Insulin-like growth factor-binding protein 5	IBP5_HUMAN	31 kDa	5990400	1010600	585680	0
Dual specificity mitogen-activated protein kinase kinase 1	MP2K1_HUMAN	43 kDa	478420	0	0	0
Arginine--tRNA ligase, cytoplasmic	SYRC_HUMAN	75 kDa	631090	544580	0	0
Bifunctional glutamate/proline--tRNA ligase	SYEP_HUMAN	171 kDa	626520	0	601830	0
Protein lin-54 homolog	LIN54_HUMAN	79 kDa	0	0	0	647500
Lipoprotein lipase	LIPL_HUMAN	53 kDa	1690600	1499000	1686000	1240100
Membrane primary amine oxidase	AOC3_HUMAN	85 kDa	2678200	2382000	3265600	2113400
26S proteasome non-ATPase regulatory subunit 6	PSMD6_HUMAN	46 kDa	2801000	2238000	1806500	1077900
Cysteine and glycine-rich protein 1	CSRP1_HUMAN	21 kDa	3128000	496320	1997900	1937300
D-3-phosphoglycerate dehydrogenase	SERA_HUMAN	57 kDa	2129100	1166400	2826700	1640600
von Willebrand factor	VWF_HUMAN	309 kDa	2599600	1542100	986470	1080200
Sorbitol dehydrogenase	DHSO_HUMAN	38 kDa	1140300	2338000	2497400	1236800
Ectonucleotide pyrophosphatase/phosphodiesterase family member 1	ENPP1_HUMAN	105 kDa	560840	2621900	613980	1856900
Peroxiredoxin-6	PRDX6_HUMAN	25 kDa	1029700	828970	794850	1967700
Heterogeneous nuclear ribonucleoprotein K	HNRPK_HUMAN	51 kDa	1549400	898580	2494800	655850
Keratin, type II cytoskeletal 8	K2C8_HUMAN	54 kDa	15224000	12619000	13435000	16229000
Transmembrane 9 superfamily member 3	TM9S3_HUMAN	68 kDa	1207300	949780	3067200	1876900
Guanine nucleotide-binding protein G(k) subunit alpha	GNAI3_HUMAN	41 kDa	5245400	1677700	3761200	6936900
NAD(P)H dehydrogenase [quinone] 1	NQO1_HUMAN	31 kDa	976620	1382700	4587600	1606300
Serine/threonine-protein phosphatase 2A 65 kDa regulatory subunit A alpha isoform	2AAA_HUMAN	65 kDa	283320	0	633380	882870
Kinectin	KTN1_HUMAN	156 kDa	2167900	0	2522800	2550700
Retinal dehydrogenase 1	AL1A1_HUMAN	55 kDa	1992100	0	878350	827280
Nucleoside diphosphate kinase B	NDKB_HUMAN	17 kDa	2625400	0	908190	3213700
Plasma kallikrein	KLKB1_HUMAN	71 kDa	679470	536000	490310	0
Serine hydroxymethyltransferase, cytosolic	GLYC_HUMAN	53 kDa	1309400	697960	1615200	0
Vacuolar protein sorting-associated protein 35	VPS35_HUMAN	92 kDa	1146600	1339900	0	555000
Lysine--tRNA ligase	SYK_HUMAN	68 kDa	795120	687000	343480	0
Equilibrative nucleoside transporter 1	S29A1_HUMAN	50 kDa	0	879930	415650	269100
Unconventional myosin-Ib	MYO1B_HUMAN	132 kDa	1107300	443890	0	1194100
DNA-(apurinic or apyrimidinic site) lyase	APEX1_HUMAN	36 kDa	0	242970	3920700	823160
Plexin-B2	PLXB2_HUMAN	205 kDa	2761400	841080	0	794680
Ras-related protein Rab-7a	RAB7A_HUMAN	23 kDa	518890	0	2202200	5591700
Eukaryotic translation initiation factor 3 subunit L	EIF3L_HUMAN	67 kDa	564480	0	538810	200060
Serine/arginine-rich splicing factor 2	SRSF2_HUMAN	25 kDa	0	0	716740	665900
Proteasome subunit beta type-7	PSB7_HUMAN	30 kDa	2782300	2767900	0	0
Collagen alpha-6(VI) chain	CO6A6_HUMAN	247 kDa	6564900	0	0	0
Ribosome maturation protein SBDS	SBDS_HUMAN	29 kDa	1096900	0	1850200	0
X-ray repair cross-complementing protein 5	XRCC5_HUMAN	83 kDa	0	0	2951000	353830
60S ribosomal protein L30	RL30_HUMAN	13 kDa	2768300	0	2815000	0
Putative tRNA pseudouridine synthase Pus10	PUS10_HUMAN	60 kDa	0	0	0	1080300
Keratin, type II cytoskeletal 6C	K2C6C_HUMAN	60 kDa	27696000	0	15282000	44780000
Protein disulfide-isomerase	PDIA1_HUMAN	57 kDa	1078500	3286600	0	0
X-ray repair cross-complementing protein 6	XRCC6_HUMAN	70 kDa	0	0	4081500	1345200
Zinc finger protein 638	ZN638_HUMAN	221 kDa	0	0	644860	865850
Leucine-rich repeat-containing protein 45	LRC45_HUMAN	76 kDa	669040	0	0	0
Sialic acid synthase	SIAS_HUMAN	40 kDa	1336700	1338900	1671400	1131800
Serpin H1	SERPH_HUMAN	46 kDa	916440	437410	1168800	864490
Disks large homolog 1	DLG1_HUMAN	100 kDa	389030	353300	322320	344180
F-actin-capping protein subunit alpha-1	CAZA1_HUMAN	33 kDa	1676100	1628400	1899300	4387800
Profilin-1	PROF1_HUMAN	15 kDa	2726300	1071100	1583600	1141100
Complement factor I	CFAI_HUMAN	66 kDa	1520600	2025200	1320600	2876100
Ras-related protein Rab-14	RAB14_HUMAN	24 kDa	2275500	2557100	3609200	3490100
Apolipoprotein C-III	APOC3_HUMAN	11 kDa	6388100	1511700	1835100	826730
Catenin alpha-2	CTNA2_HUMAN	105 kDa	6748200	7144600	6748100	9331800
Secreted phosphoprotein 24	SPP24_HUMAN	24 kDa	6365600	5051800	9236100	6502900
Ephrin type-B receptor 3	EPHB3_HUMAN	110 kDa	551710	708600	1721800	2236200
Zinc finger protein 239	ZN239_HUMAN	52 kDa	2735700	563850	3015700	1647100
60S ribosomal protein L4	RL4_HUMAN	48 kDa	1033900	286360	151670	0
Heterogeneous nuclear ribonucleoprotein D0	HNRPD_HUMAN	38 kDa	499160	1511100	2176400	0
Integrin alpha-V	ITAV_HUMAN	116 kDa	139970	237790	0	358750
Alpha-amylase 1	AMY1_HUMAN (+2)	58 kDa	1052000	789780	2224700	0
Coronin-1A	COR1A_HUMAN	51 kDa	1568000	956130	596690	0
Cartilage intermediate layer protein 1	CILP1_HUMAN	133 kDa	0	4574200	1740300	4244900
Myelin protein zero-like protein 1	MPZL1_HUMAN	29 kDa	1580300	1234000	0	249250
Copine-1	CPNE1_HUMAN	59 kDa	2099000	1958800	951790	0
Unconventional myosin-VI	MYO6_HUMAN	150 kDa	0	0	364720	334210
Kinesin-like protein KIF18A	KI18A_HUMAN	102 kDa	0	0	1780700	0
Transmembrane 9 superfamily member 4	TM9S4_HUMAN	75 kDa	0	0	1933900	843580
DNA-dependent protein kinase catalytic subunit	PRKDC_HUMAN	469 kDa	311440	2043400	0	0
Coatomer subunit beta'	COPB2_HUMAN	102 kDa	681230	433850	0	0
Zinc finger protein 827	ZN827_HUMAN	119 kDa	0	0	0	6538000
Golgin subfamily A member 4	GOGA4_HUMAN	261 kDa	0	2171800	0	0
DNA helicase INO80	INO80_HUMAN	177 kDa	0	326660	0	0
Collagen alpha-2(I) chain	CO1A2_HUMAN	129 kDa	1832300	1154700	1504700	608910
Ribonuclease 4	RNAS4_HUMAN	17 kDa	1901300	488450	1740100	866230
S-methyl-5'-thioadenosine phosphorylase	MTAP_HUMAN	31 kDa	2431800	1226400	2898200	1045200
Asporin	ASPN_HUMAN	43 kDa	3585200	2272600	2087200	2245900
cAMP-dependent protein kinase catalytic subunit beta	KAPCB_HUMAN	41 kDa	894500	1496500	976570	578550
Hsp90 co-chaperone Cdc37	CDC37_HUMAN	44 kDa	648170	670320	395320	567190
Mannan-binding lectin serine protease 2	MASP2_HUMAN	76 kDa	1730100	1566000	3944700	1348700
40S ribosomal protein S10	RS10_HUMAN	19 kDa	1180600	529620	1120000	424060
Aldehyde dehydrogenase family 16 member A1	A16A1_HUMAN	85 kDa	744920	658990	844920	259970
Phospholipid transfer protein	PLTP_HUMAN	55 kDa	2146100	2191100	2131200	1047500
Insulin-like growth factor-binding protein 2	IBP2_HUMAN	35 kDa	1011100	1867600	1515800	1109000
Protein ERGIC-53	LMAN1_HUMAN	58 kDa	897110	833390	653090	674440
Fermitin family homolog 1	FERM1_HUMAN	77 kDa	2330600	1683400	4319400	1022300
Transmembrane and coiled-coil domain-containing protein 3	TMCO3_HUMAN	76 kDa	1781100	1489300	1728200	1405500
Myosin light polypeptide 6	MYL6_HUMAN	17 kDa	1434400	511550	1119200	443820
Proliferation-associated protein 2G4	PA2G4_HUMAN	44 kDa	1879900	454360	364700	853540
Coronin-1B	COR1B_HUMAN	54 kDa	0	638930	434130	249410
60S ribosomal protein L7	RL7_HUMAN	29 kDa	2525900	466990	0	0
Actin-related protein 2/3 complex subunit 2	ARPC2_HUMAN	34 kDa	1043800	0	1866400	1069200
Eukaryotic translation initiation factor 3 subunit A	EIF3A_HUMAN	167 kDa	801030	700650	918330	0
Microfibril-associated glycoprotein 4	MFAP4_HUMAN	29 kDa	320170	0	853170	0
40S ribosomal protein S23	RS23_HUMAN	16 kDa	1178100	992630	1205800	0
Glutathione hydrolase 1 proenzyme	GGT1_HUMAN	61 kDa	250310	727640	0	957430
Phosphatidylinositol 5-phosphate 4-kinase type-2 beta	PI42B_HUMAN	47 kDa	1341200	964130	847310	0
Eukaryotic translation initiation factor 4 gamma 1	IF4G1_HUMAN	175 kDa	1854100	968120	1608900	0
Quinone oxidoreductase	QOR_HUMAN	35 kDa	1048900	883330	1107200	0
Fructose-1,6-bisphosphatase 1	F16P1_HUMAN	37 kDa	0	0	346890	0
Cullin-1	CUL1_HUMAN	90 kDa	2524700	1956000	806070	0
Synaptogyrin-2	SNG2_HUMAN	25 kDa	1286800	0	4701600	0
Urocanate hydratase	HUTU_HUMAN	75 kDa	0	552050	0	0
Endothelin-converting enzyme 1	ECE1_HUMAN	87 kDa	0	254920	0	0
Bone morphogenetic protein 1	BMP1_HUMAN	111 kDa	802210	512730	0	0
Golgin subfamily A member 8Q	GOG8Q_HUMAN	?	0	0	1320600	2163100
Melanoma-associated antigen D2	MAGD2_HUMAN	65 kDa	1939100	585450	0	0
Tenascin	TENA_HUMAN	241 kDa	2675500	499040	0	0
Transcobalamin-1	TCO1_HUMAN	48 kDa	940680	885920	0	0
40S ribosomal protein S11	RS11_HUMAN	18 kDa	2065500	0	285360	0
60S ribosomal protein L3	RL3_HUMAN	46 kDa	1343200	0	0	0
Cullin-3	CUL3_HUMAN	89 kDa	302080	0	0	0
Coiled-coil domain-containing protein 177	CC177_HUMAN	80 kDa	0	0	0	514160
E3 ubiquitin-protein ligase RNF123	RN123_HUMAN	149 kDa	0	0	1366200	0
Fructose-bisphosphate aldolase B	ALDOB_HUMAN	39 kDa	794850	0	0	0
A disintegrin and metalloproteinase with thrombospondin motifs 13	ATS13_HUMAN	154 kDa	1753500	1175000	435900	1034400
Guanine nucleotide-binding protein G(I)/G(S)/G(T) subunit beta-2	GBB2_HUMAN	37 kDa	6729300	5753700	7763800	8669300
Collagen alpha-1(II) chain	CO2A1_HUMAN	142 kDa	1598100	761350	2139400	1257600
Delta-aminolevulinic acid dehydratase	HEM2_HUMAN	36 kDa	1378900	1306800	2605300	777160
60S ribosomal protein L22	RL22_HUMAN	15 kDa	974970	926090	2672400	903750
Vasodilator-stimulated phosphoprotein	VASP_HUMAN	40 kDa	1628100	1067600	2421000	1202800
Prostaglandin E synthase 3	TEBP_HUMAN	19 kDa	889110	612140	807250	806290
Polyadenylate-binding protein 1	PABP1_HUMAN	71 kDa	465070	269920	416030	1226000
Adenine phosphoribosyltransferase	APT_HUMAN	20 kDa	1756100	1557200	2900100	1540500
High mobility group protein B2	HMGB2_HUMAN	24 kDa	788830	639510	2044300	534630
ATP-dependent 6-phosphofructokinase, liver type	PFKAL_HUMAN	85 kDa	3987200	3774500	5302000	5413700
Thyroxine-binding globulin	THBG_HUMAN	46 kDa	1062100	937890	1340000	964120
Protein Z-dependent protease inhibitor	ZPI_HUMAN	51 kDa	1788100	1145900	1377700	590230
Haptoglobin-related protein	HPTR_HUMAN (+1)	39 kDa	1108700	774330	949290	626530
Prostaglandin reductase 1	PTGR1_HUMAN	36 kDa	2971700	2441400	2747600	2032000
Prominin-2	PROM2_HUMAN	92 kDa	222790	369500	319660	444230
Rho-related GTP-binding protein RhoB	RHOB_HUMAN	22 kDa	1740100	848390	1081700	649470
Aldo-keto reductase family 1 member B15	AK1BF_HUMAN	37 kDa	1088900	1390600	869940	784380
Tryptophan--tRNA ligase, cytoplasmic	SYWC_HUMAN	53 kDa	924350	358540	458160	0
Hydroxymethylglutaryl-CoA synthase, cytoplasmic	HMCS1_HUMAN	57 kDa	390060	349310	461020	0
Ras-related protein Rab-35	RAB35_HUMAN	23 kDa	4777500	5511800	7773400	6284000
Integrin alpha-2	ITA2_HUMAN	129 kDa	1476100	0	1258400	1479000
Coatomer subunit gamma-1	COPG1_HUMAN	98 kDa	633300	608700	667090	0
Rho GDP-dissociation inhibitor 1	GDIR1_HUMAN	23 kDa	728560	483730	0	464950
Histone H2A.V	H2AV_HUMAN (+1)	14 kDa	360040	0	16217000	20639000
Xylulose kinase	XYLB_HUMAN	58 kDa	594540	463580	450900	0
Argininosuccinate lyase	ARLY_HUMAN	52 kDa	718930	790980	5359100	0
Importin-9	IPO9_HUMAN	116 kDa	1274500	972560	837540	0
Collectin-10	COL10_HUMAN	31 kDa	600630	1611500	386010	0
Calreticulin	CALR_HUMAN	48 kDa	1369700	0	579290	814170
Regulator of nonsense transcripts 1	RENT1_HUMAN	124 kDa	221080	183560	0	0
Protein arginine N-methyltransferase 5	ANM5_HUMAN	73 kDa	462420	536070	725280	0
Cell cycle control protein 50B	CC50B_HUMAN	39 kDa	234310	761650	0	0
Histidine ammonia-lyase	HUTH_HUMAN	73 kDa	1314400	3370900	0	0
Catalase	CATA_HUMAN	60 kDa	213820	0	781210	0
Uncharacterized protein C10orf67, mitochondrial	CJ067_HUMAN	64 kDa	0	851450	1414800	0
Ubiquitin thioesterase OTUB1	OTUB1_HUMAN	31 kDa	1546600	0	1497600	0
Tumor susceptibility gene 101 protein	TS101_HUMAN	44 kDa	1874000	0	0	2732400
Actin-related protein 2/3 complex subunit 4	ARPC4_HUMAN	20 kDa	0	0	2297600	1719800
Integrin alpha-6	ITA6_HUMAN	127 kDa	0	1693400	0	1859700
Exportin-1	XPO1_HUMAN	123 kDa	283860	0	716480	0
26S proteasome non-ATPase regulatory subunit 7	PSMD7_HUMAN	37 kDa	728640	0	1047300	0
Suppressor of tumorigenicity 14 protein	ST14_HUMAN	95 kDa	0	401510	0	1639400
Transgelin-2	TAGL2_HUMAN	22 kDa	0	0	726170	446440
60S ribosomal protein L17	RL17_HUMAN	21 kDa	4248600	691630	0	0
Coagulation factor VIII	FA8_HUMAN	267 kDa	530260	0	190710	0
Acyl-protein thioesterase 1	LYPA1_HUMAN	25 kDa	0	0	0	2930600
Ubiquitin carboxyl-terminal hydrolase 24	UBP24_HUMAN	294 kDa	0	266580	0	0
60 kDa heat shock protein, mitochondrial	CH60_HUMAN	61 kDa	0	0	0	428450
Protein sel-1 homolog 2	SE1L2_HUMAN	78 kDa	0	0	0	3733500
Structural maintenance of chromosomes protein 1A	SMC1A_HUMAN	143 kDa	0	0	658410	0
Arylamine N-acetyltransferase 1	ARY1_HUMAN	34 kDa	835330	686470	719320	330490
Transcription factor TFIIIB component B'' homolog	BDP1_HUMAN	294 kDa	17578000	17709000	12029000	9616600
Putative protein C3P1	C3P1_HUMAN	40 kDa	2975400	2355300	2658900	1641800
Tissue alpha-L-fucosidase	FUCO_HUMAN	54 kDa	716010	722750	673070	655950
Glucosamine 6-phosphate N-acetyltransferase	GNA1_HUMAN	21 kDa	557980	227200	700550	423570
Eukaryotic translation initiation factor 5	IF5_HUMAN	49 kDa	1171200	1457300	1280900	910020
cAMP-dependent protein kinase catalytic subunit alpha	KAPCA_HUMAN	41 kDa	491850	480100	449380	359330
Pyrroline-5-carboxylate reductase 3	P5CR3_HUMAN	29 kDa	1265700	808620	1550600	914200
Phospholipase A1 member A	PLA1A_HUMAN	50 kDa	2058700	1575300	2606500	2499900
60S acidic ribosomal protein P2	RLA2_HUMAN	12 kDa	1216000	364380	779790	741180
Sex hormone-binding globulin	SHBG_HUMAN	44 kDa	865350	624520	809120	541810
Synaptophysin-like protein 1	SYPL1_HUMAN	29 kDa	1461400	1534800	1773300	1584300
Tubulin alpha-1A chain	TBA1A_HUMAN	50 kDa	115100000	97667000	130490000	98462000
Apolipoprotein A-IV	APOA4_HUMAN	45 kDa	714420	742730	686450	1415900
Transcriptional activator protein Pur-beta	PURB_HUMAN	33 kDa	229300	130280	234090	135470
CD99 antigen	CD99_HUMAN	19 kDa	582370	388210	568580	363350
FH1/FH2 domain-containing protein 1	FHOD1_HUMAN	127 kDa	396440	318390	262410	0
Sulfotransferase 1C2	ST1C2_HUMAN	35 kDa	1235500	885720	258710	0
Protein 4.1	41_HUMAN	97 kDa	522690	481390	589930	0
ATP-dependent RNA helicase DDX39A	DX39A_HUMAN (+1)	49 kDa	0	1011100	2186100	631830
START domain-containing protein 10	STA10_HUMAN	33 kDa	3546700	1482400	1312500	0
Vacuolar protein sorting-associated protein 37B	VP37B_HUMAN	31 kDa	0	318420	376090	833080
FERM, ARHGEF and pleckstrin domain-containing protein 1	FARP1_HUMAN	119 kDa	448570	413980	0	405960
Protein FAM234A	F234A_HUMAN	60 kDa	238210	1024100	0	310810
Acid sphingomyelinase-like phosphodiesterase 3b	ASM3B_HUMAN	51 kDa	368740	713990	0	281700
CD82 antigen	CD82_HUMAN	30 kDa	330690	0	341170	964860
ATP-dependent 6-phosphofructokinase, muscle type	PFKAM_HUMAN	85 kDa	1624600	1415500	2347000	0
Fidgetin-like protein 1	FIGL1_HUMAN	74 kDa	576470	0	754770	607150
Collagen alpha-1(X) chain	COAA1_HUMAN	66 kDa	1711600	4138000	0	2708500
Lysosomal alpha-mannosidase	MA2B1_HUMAN	114 kDa	1256300	1149400	2271100	0
ATP-dependent RNA helicase DDX1	DDX1_HUMAN	82 kDa	471510	273460	324450	0
DNA topoisomerase 2-beta	TOP2B_HUMAN	183 kDa	0	586410	535260	381550
Matrix Gla protein	MGP_HUMAN	12 kDa	1662300	868790	0	327020
COP9 signalosome complex subunit 3	CSN3_HUMAN	48 kDa	937430	348220	0	314210
Malate dehydrogenase, mitochondrial	MDHM_HUMAN	36 kDa	0	161670	535990	661920
Transmembrane emp24 domain-containing protein 10	TMEDA_HUMAN	25 kDa	1202600	0	752220	540330
Serine incorporator 1	SERC1_HUMAN	50 kDa	284450	0	0	235670
C-type mannose receptor 2	MRC2_HUMAN	167 kDa	0	209340	0	239050
TATA box-binding protein-associated factor RNA polymerase I subunit C	TAF1C_HUMAN	95 kDa	0	0	0	2554600
Coagulation factor XI	FA11_HUMAN	70 kDa	366380	0	216170	0
Na(+)/H(+) exchange regulatory cofactor NHE-RF1	NHRF1_HUMAN	39 kDa	438970	441950	0	0
Septin-11	SEP11_HUMAN	49 kDa	3833700	0	0	3374700
60S ribosomal protein L9	RL9_HUMAN	22 kDa	1737800	925790	0	0
Claudin-3	CLD3_HUMAN	23 kDa	341850	0	0	2403700
Dynamin-2	DYN2_HUMAN	98 kDa	613400	323260	0	0
Serotransferrin	TRFE_HUMAN	77 kDa	6501100	0	1488300	0
S-adenosylmethionine synthase isoform type-2	METK2_HUMAN	44 kDa	3293300	0	3166700	0
Splicing factor, proline- and glutamine-rich	SFPQ_HUMAN	76 kDa	0	0	2341500	768010
Guanine nucleotide-binding protein G(q) subunit alpha	GNAQ_HUMAN	42 kDa	958010	0	0	1358700
Asparagine synthetase [glutamine-hydrolyzing]	ASNS_HUMAN	64 kDa	548860	0	869000	0
V-type proton ATPase subunit B, brain isoform	VATB2_HUMAN	57 kDa	1052600	204180	0	0
Pericentrin	PCNT_HUMAN	378 kDa	0	0	490360	425630
Solute carrier family 2, facilitated glucose transporter member 1	GTR1_HUMAN	54 kDa	0	0	1185500	3282000
N-alpha-acetyltransferase 15, NatA auxiliary subunit	NAA15_HUMAN	101 kDa	0	760600	1283200	0
60S ribosomal protein L28	RL28_HUMAN	16 kDa	526640	314070	0	0
UPF0577 protein KIAA1324	K1324_HUMAN	111 kDa	0	562000	0	0
Beta-arrestin-1	ARRB1_HUMAN	47 kDa	403010	0	0	0
Keratin, type I cytoskeletal 19	K1C19_HUMAN	44 kDa	3294900	0	4566200	1343100
Canalicular multispecific organic anion transporter 2	MRP3_HUMAN	169 kDa	0	0	0	963280
Phosphatidylinositol 3,4,5-trisphosphate-dependent Rac exchanger 1 protein	PREX1_HUMAN	186 kDa	824950	0	0	0
Glutathione synthetase	GSHB_HUMAN	52 kDa	0	0	0	566880
Solute carrier family 12 member 7	S12A7_HUMAN	119 kDa	0	494630	0	0
Growth factor receptor-bound protein 7	GRB7_HUMAN	60 kDa	292440	0	0	0
Peptidyl-prolyl cis-trans isomerase E	PPIE_HUMAN	33 kDa	1740700	0	2225600	1810500
Retinol-binding protein 4	RET4_HUMAN	23 kDa	924210	0	587250	675680
Protein S100-A11	S10AB_HUMAN	12 kDa	176330	0	134880	137400
Aminoacyl tRNA synthase complex-interacting multifunctional protein 2	AIMP2_HUMAN	35 kDa	689160	392270	623240	0
Four and a half LIM domains protein 1	FHL1_HUMAN	36 kDa	380780	1018000	314660	0
Mannose-1-phosphate guanyltransferase alpha	GMPPA_HUMAN	46 kDa	869290	649400	785120	0
Inositol-3-phosphate synthase 1	INO1_HUMAN	61 kDa	391540	291990	406160	0
Purine nucleoside phosphorylase	PNPH_HUMAN	32 kDa	530010	599140	733380	0
40S ribosomal protein S20	RS20_HUMAN	13 kDa	891120	639960	1430300	0
Prolyl endopeptidase FAP	SEPR_HUMAN	88 kDa	680730	793400	701510	0
Phosphoserine aminotransferase	SERC_HUMAN	40 kDa	2168600	2115600	3583600	0
Tubulin-specific chaperone D	TBCD_HUMAN	133 kDa	486450	418270	297800	0
Receptor-type tyrosine-protein phosphatase F	PTPRF_HUMAN	213 kDa	1036500	1022600	0	841780
Collectin-12	COL12_HUMAN	82 kDa	228220	227310	191300	0
Poly(rC)-binding protein 1	PCBP1_HUMAN	37 kDa	0	667260	1058500	795160
Protein FAM231A	F231A_HUMAN (+2)	18 kDa	1571700	1097200	1518800	0
Acetyl-CoA acetyltransferase, cytosolic	THIC_HUMAN	41 kDa	669370	455610	622050	0
Glyoxylate reductase/hydroxypyruvate reductase	GRHPR_HUMAN	36 kDa	1087300	716140	427470	0
V-type proton ATPase catalytic subunit A	VATA_HUMAN	68 kDa	193570	199460	175030	0
DnaJ homolog subfamily C member 5	DNJC5_HUMAN	22 kDa	296160	0	0	618410
Calcium-binding protein 39	CAB39_HUMAN	40 kDa	0	448130	0	286170
Transcriptional activator protein Pur-alpha	PURA_HUMAN	35 kDa	328660	378380	0	0
14-3-3 protein eta	1433F_HUMAN	28 kDa	12778000	0	12437000	15235000
Cullin-4A	CUL4A_HUMAN	88 kDa	662250	212160	0	0
Probable ubiquitin carboxyl-terminal hydrolase FAF-X	USP9X_HUMAN	292 kDa	181950	252880	0	0
Basal cell adhesion molecule	BCAM_HUMAN	67 kDa	401500	0	0	927280
Protein S100-A12	S10AC_HUMAN	11 kDa	348030	0	1749200	0
Alpha-actinin-1	ACTN1_HUMAN	103 kDa	2741400	3214400	0	0
Membrane-bound transcription factor site-1 protease	MBTP1_HUMAN	118 kDa	999240	838500	0	0
CD109 antigen	CD109_HUMAN	162 kDa	1039500	0	858930	0
Estrogen sulfotransferase	ST1E1_HUMAN	35 kDa	486470	0	570370	0
Protein kinase C and casein kinase substrate in neurons protein 2	PACN2_HUMAN	56 kDa	754700	0	522420	0
Glutathione S-transferase Mu 2	GSTM2_HUMAN	26 kDa	1081900	0	517900	0
Protein RCC2	RCC2_HUMAN	56 kDa	0	0	2172800	1122300
Xaa-Pro aminopeptidase 1	XPP1_HUMAN	70 kDa	291530	0	424080	0
26S proteasome non-ATPase regulatory subunit 8	PSMD8_HUMAN	40 kDa	758680	0	0	395830
AMP deaminase 2	AMPD2_HUMAN	101 kDa	208200	889720	0	0
Hsc70-interacting protein	F10A1_HUMAN (+2)	41 kDa	0	486420	1873600	0
Dihydropyrimidinase-related protein 2	DPYL2_HUMAN	62 kDa	1487900	0	1597600	0
Glucosidase 2 subunit beta	GLU2B_HUMAN	59 kDa	812010	485090	0	0
Polypeptide N-acetylgalactosaminyltransferase 3	GALT3_HUMAN	73 kDa	589780	0	458270	0
Adenylyl cyclase-associated protein 1	CAP1_HUMAN	52 kDa	516880	0	0	912940
Guanine nucleotide-binding protein G(i) subunit alpha-2	GNAI2_HUMAN	40 kDa	4453000	0	3879200	5678700
Nascent polypeptide-associated complex subunit alpha	NACA_HUMAN	23 kDa	902340	0	0	0
60S ribosomal protein L31	RL31_HUMAN	14 kDa	0	0	607980	0
Inosine-5'-monophosphate dehydrogenase 2	IMDH2_HUMAN	56 kDa	339620	0	0	0
Integrator complex subunit 3	INT3_HUMAN	118 kDa	0	0	0	440660
Centromere-associated protein E	CENPE_HUMAN	316 kDa	0	685620	0	0
THUMP domain-containing protein 2	THUM2_HUMAN	56 kDa	0	2730400	0	0
COP9 signalosome complex subunit 2	CSN2_HUMAN	52 kDa	0	0	481610	0
Ceruloplasmin	CERU_HUMAN	122 kDa	0	0	488290	0
Epoxide hydrolase 1	HYEP_HUMAN	53 kDa	0	0	99485	0
Ras-related protein Rab-1B	RAB1B_HUMAN	22 kDa	6868200	0	0	6818000
Charged multivesicular body protein 4c	CHM4C_HUMAN	26 kDa	0	0	0	616520
Serine/arginine-rich splicing factor 3	SRSF3_HUMAN	19 kDa	0	0	0	748940
Rho GTPase-activating protein 45	HMHA1_HUMAN	125 kDa	675820	0	0	0
CD63 antigen	CD63_HUMAN	26 kDa	0	0	0	1135300
COP9 signalosome complex subunit 4	CSN4_HUMAN	46 kDa	590900	0	0	0
Dolichyl-diphosphooligosaccharide--protein glycosyltransferase subunit 1	RPN1_HUMAN	69 kDa	731430	0	0	0
Surfeit locus protein 1	SURF1_HUMAN	33 kDa	300020	0	0	0
Glycylpeptide N-tetradecanoyltransferase 1	NMT1_HUMAN	57 kDa	0	2902900	0	0
Ras-related protein Rab-8A	RAB8A_HUMAN	24 kDa	0	0	7468500	0
E3 ubiquitin-protein ligase Itchy homolog	ITCH_HUMAN	103 kDa	480800	0	0	0
Reticulon-4	RTN4_HUMAN	130 kDa	0	0	1643600	0
Cytoplasmic dynein 1 intermediate chain 2	DC1I2_HUMAN	71 kDa	123310	0	0	0
Eukaryotic peptide chain release factor GTP-binding subunit ERF3A	ERF3A_HUMAN (+1)	56 kDa	452770	0	0	0
V-type proton ATPase subunit E 2	VATE2_HUMAN	26 kDa	266750	0	0	0
Killer cell lectin-like receptor subfamily G member 2	KLRG2_HUMAN	43 kDa	0	0	0	485540
Connective tissue growth factor	CTGF_HUMAN	38 kDa	0	0	1683900	1499900
Dermcidin	DCD_HUMAN	11 kDa	0	0	317140	639330
EGF-like repeat and discoidin I-like domain-containing protein 3	EDIL3_HUMAN	54 kDa	0	0	446640	348840
Histone H2B type 1-B	H2B1B_HUMAN (+3)	14 kDa	0	0	43185000	27579000
Leucine-rich repeat-containing protein 59	LRC59_HUMAN	35 kDa	0	0	676590	851290
Signal recognition particle 14 kDa protein	SRP14_HUMAN	15 kDa	0	0	717630	462590
Tetraspanin-1	TSN1_HUMAN	26 kDa	0	0	573580	926890
Integrin beta-5	ITB5_HUMAN	88 kDa	0	532110	0	329410
40S ribosomal protein S15a	RS15A_HUMAN	15 kDa	0	2215400	2937800	0
Guanine nucleotide-binding protein G(I)/G(S)/G(O) subunit gamma-5	GBG5_HUMAN	7 kDa	354290	0	0	336040
Tetraspanin-15	TSN15_HUMAN	33 kDa	1029300	0	0	996800
Cytosol aminopeptidase	AMPL_HUMAN	56 kDa	418420	0	710610	0
Eukaryotic peptide chain release factor subunit 1	ERF1_HUMAN	49 kDa	787030	0	1019900	0
Coagulation factor X	FA10_HUMAN	55 kDa	1763000	0	1339300	0
Eukaryotic translation initiation factor 2 subunit 1	IF2A_HUMAN	36 kDa	382570	0	484780	0
Macrophage migration inhibitory factor	MIF_HUMAN	12 kDa	1013600	0	1124600	0
Methylthioribose-1-phosphate isomerase	MTNA_HUMAN	39 kDa	168850	0	165730	0
60S ribosomal protein L23	RL23_HUMAN	15 kDa	642430	0	488780	0
E3 ubiquitin-protein ligase TRIM23	TRI23_HUMAN	64 kDa	497900	0	386620	0
Amyloid-beta A4 protein	A4_HUMAN	87 kDa	540680	611640	0	0
Insulin-like growth factor-binding protein complex acid labile subunit	ALS_HUMAN	66 kDa	873860	991400	0	0
Sodium/potassium-transporting ATPase subunit beta-3	AT1B3_HUMAN	32 kDa	1490500	2027700	0	0
Immunoglobulin kappa variable 2-28	KV228_HUMAN (+3)	13 kDa	648040	619170	0	0
Laminin subunit alpha-2	LAMA2_HUMAN	344 kDa	162820	123540	0	0
Tumor-associated calcium signal transducer 2	TACD2_HUMAN	36 kDa	1339100	575040	0	0
Tubulin beta-4A chain	TBB4A_HUMAN	50 kDa	34504000	31824000	0	0
Lipolysis-stimulated lipoprotein receptor	LSR_HUMAN	71 kDa	0	331290	0	357940
Carcinoembryonic antigen-related cell adhesion molecule 6	CEAM6_HUMAN	37 kDa	854770	1136600	0	0
Phospholipid-transporting ATPase IC	AT8B1_HUMAN	144 kDa	487390	593870	0	0
Tyrosine-protein phosphatase non-receptor type 6	PTN6_HUMAN	68 kDa	0	0	1042900	1626900
Galectin-3-binding protein	LG3BP_HUMAN	65 kDa	114850	0	246270	0
Secretory carrier-associated membrane protein 3	SCAM3_HUMAN	38 kDa	220540	0	286660	0
Glutathione S-transferase A5	GSTA5_HUMAN	26 kDa	85634	0	134230	0
Dynamin-1-like protein	DNM1L_HUMAN	82 kDa	832900	0	146520	0
Transcription intermediary factor 1-beta	TIF1B_HUMAN	89 kDa	0	0	325910	564990
Nicastrin	NICA_HUMAN	78 kDa	349770	310250	0	0
60S ribosomal protein L15	RL15_HUMAN	24 kDa	1193300	572040	0	0
RuvB-like 1	RUVB1_HUMAN	50 kDa	507590	0	185860	0
Oncoprotein-induced transcript 3 protein	OIT3_HUMAN	60 kDa	904650	778160	0	0
Tectonin beta-propeller repeat-containing protein 2	TCPR2_HUMAN	154 kDa	0	0	1881500	1501800
Peripheral plasma membrane protein CASK	CSKP_HUMAN	105 kDa	0	0	580560	672760
Apolipoprotein C-II	APOC2_HUMAN	11 kDa	1494500	887490	0	0
Eukaryotic translation initiation factor 3 subunit F	EIF3F_HUMAN	38 kDa	270770	0	0	0
Histone H2A type 2-A	H2A2A_HUMAN (+1)	14 kDa	0	0	42103000	40823000
Sodium-dependent multivitamin transporter	SC5A6_HUMAN	69 kDa	0	0	0	817520
60S ribosomal protein L18	RL18_HUMAN	22 kDa	845200	0	0	0
Cytosolic non-specific dipeptidase	CNDP2_HUMAN	53 kDa	0	0	0	509030
Reticulon-3	RTN3_HUMAN	113 kDa	0	0	0	2795400
Ribosomal protein S6 kinase alpha-3	KS6A3_HUMAN	84 kDa	0	0	789850	0
Dynein heavy chain 12, axonemal	DYH12_HUMAN	357 kDa	0	237560	0	0
Heterogeneous nuclear ribonucleoprotein H	HNRH1_HUMAN	49 kDa	0	321090	0	0
Ataxin-2	ATX2_HUMAN	140 kDa	0	0	0	1035400
Probable ATP-dependent RNA helicase DDX6	DDX6_HUMAN	54 kDa	0	0	322460	0
Calpain-1 catalytic subunit	CAN1_HUMAN	82 kDa	1111500	0	0	0
Adenylosuccinate lyase	PUR8_HUMAN	55 kDa	0	0	524190	0
Tubulin beta-8 chain-like protein LOC260334	TBB8L_HUMAN	50 kDa	0	0	0	16355000
Calmodulin-1	CALM1_HUMAN (+2)	17 kDa	0	0	0	3384300
Ras-related protein Rap-2b	RAP2B_HUMAN	21 kDa	0	0	0	1240800
Ubiquitin-like modifier-activating enzyme 6	UBA6_HUMAN	118 kDa	470070	0	0	0
Keratin, type II cytoskeletal 72	K2C72_HUMAN	56 kDa	0	1505200	0	0
Keratin, type I cytoskeletal 27	K1C27_HUMAN	50 kDa	0	8206600	0	0
Glycogen debranching enzyme	GDE_HUMAN	175 kDa	0	966910	0	0
RAS guanyl-releasing protein 2	GRP2_HUMAN	69 kDa	0	0	614620	0
Histone H1.3	H13_HUMAN	22 kDa	0	0	666650	0
Phosphorylase b kinase regulatory subunit alpha, skeletal muscle isoform	KPB1_HUMAN	137 kDa	0	0	457590	0
Neuroplastin	NPTN_HUMAN	44 kDa	0	960280	0	0
Nucleolar RNA helicase 2	DDX21_HUMAN	87 kDa	0	0	405220	0
1-phosphatidylinositol 4,5-bisphosphate phosphodiesterase gamma-2	PLCG2_HUMAN	148 kDa	391560	0	0	0
Coagulation factor IX	FA9_HUMAN	52 kDa	0	1230000	0	0
Kalirin	KALRN_HUMAN	340 kDa	0	0	1505200	0
tRNA-splicing ligase RtcB homolog	RTCB_HUMAN	55 kDa	0	0	322680	0
Desmoplakin	DESP_HUMAN	332 kDa	0	0	2380800	0
Arginase-1	ARGI1_HUMAN	35 kDa	0	0	0	229130
ATP synthase subunit beta, mitochondrial	ATPB_HUMAN	57 kDa	0	0	0	2410900
S-methylmethionine--homocysteine S-methyltransferase BHMT2	BHMT2_HUMAN	40 kDa	0	0	0	13806000
Bleomycin hydrolase	BLMH_HUMAN	53 kDa	0	0	0	462410
Claudin-4	CLD4_HUMAN	22 kDa	0	0	0	2926100
DnaJ homolog subfamily B member 14	DJB14_HUMAN	43 kDa	0	0	0	926720
Growth/differentiation factor 15	GDF15_HUMAN	34 kDa	0	0	0	1308700
Minichromosome maintenance domain-containing protein 2	MCMD2_HUMAN	76 kDa	0	0	0	1223500
Mitochondrial peptide methionine sulfoxide reductase	MSRA_HUMAN	26 kDa	0	0	0	2966100
Myeloid-associated differentiation marker	MYADM_HUMAN	35 kDa	0	0	0	527250
Ras-related protein Rap-2c	RAP2C_HUMAN	21 kDa	0	0	0	1433900
Uncharacterized serine/threonine-protein kinase SgK494	SG494_HUMAN	31 kDa	0	0	0	1142700
Acetylcholinesterase	ACES_HUMAN	68 kDa	0	0	585250	0
Beta-ureidopropionase	BUP1_HUMAN	43 kDa	0	0	985060	0
F-actin-capping protein subunit beta	CAPZB_HUMAN	31 kDa	0	0	1110200	0
Uncharacterized protein C6orf163	CF163_HUMAN	39 kDa	0	0	410230	0
C-type lectin domain family 11 member A	CLC11_HUMAN	36 kDa	0	0	616440	0
Probable ATP-dependent RNA helicase DDX17	DDX17_HUMAN	80 kDa	0	0	582440	0
Glutathione peroxidase 3	GPX3_HUMAN	26 kDa	0	0	1061200	0
Laminin subunit gamma-1	LAMC1_HUMAN	178 kDa	0	0	196700	0
Proteasome subunit beta type-4	PSB4_HUMAN	29 kDa	0	0	2817600	0
Proteasome subunit beta type-9	PSB9_HUMAN	23 kDa	0	0	175930	0
Serine/arginine-rich splicing factor 1	SRSF1_HUMAN	28 kDa	0	0	802350	0
FACT complex subunit SSRP1	SSRP1_HUMAN	81 kDa	0	0	634400	0
Stonin-2	STON2_HUMAN	101 kDa	0	0	646010	0
Tubulin--tyrosine ligase-like protein 12	TTL12_HUMAN	74 kDa	0	0	501160	0
DTW domain-containing protein 1	DTWD1_HUMAN	35 kDa	0	0	0	1119900
AP-3 complex subunit beta-1	AP3B1_HUMAN	121 kDa	0	393050	0	0
CUB domain-containing protein 1	CDCP1_HUMAN	93 kDa	0	381590	0	0
Coatomer subunit beta	COPB_HUMAN	107 kDa	0	165780	0	0
Deleted in malignant brain tumors 1 protein	DMBT1_HUMAN	261 kDa	0	161210	0	0
Phosphatidylcholine-sterol acyltransferase	LCAT_HUMAN	50 kDa	0	703230	0	0
Multimerin-1	MMRN1_HUMAN	138 kDa	0	588990	0	0
Basement membrane-specific heparan sulfate proteoglycan core protein	PGBM_HUMAN	469 kDa	0	643320	0	0
Progesterone-induced-blocking factor 1	PIBF1_HUMAN	90 kDa	0	502950	0	0
Stabilin-1	STAB1_HUMAN	275 kDa	0	217490	0	0
Tubulin beta-3 chain	TBB3_HUMAN	50 kDa	0	30974000	0	0
Uncharacterized protein DKFZp434B061	YM012_HUMAN	59 kDa	0	391500	0	0
ATP-binding cassette sub-family F member 1	ABCF1_HUMAN	96 kDa	231490	0	0	0
eIF-2-alpha kinase activator GCN1	GCN1_HUMAN	293 kDa	394730	0	0	0
Gamma-glutamyl hydrolase	GGH_HUMAN	36 kDa	2014700	0	0	0
Glia maturation factor gamma	GMFG_HUMAN	17 kDa	416720	0	0	0
Insulin-like growth factor II	IGF2_HUMAN	20 kDa	341780	0	0	0
Leukotriene A-4 hydrolase	LKHA4_HUMAN	69 kDa	333300	0	0	0
Vesicular integral-membrane protein VIP36	LMAN2_HUMAN	40 kDa	503920	0	0	0
Poly [ADP-ribose] polymerase 12	PAR12_HUMAN	79 kDa	1081700	0	0	0
60S ribosomal protein L10-like	RL10L_HUMAN (+1)	25 kDa	1186700	0	0	0
60S ribosomal protein L23a	RL23A_HUMAN	18 kDa	973250	0	0	0
60S ribosomal protein L27	RL27_HUMAN	16 kDa	672800	0	0	0
40S ribosomal protein S19	RS19_HUMAN	16 kDa	867310	0	0	0
Serine incorporator 5	SERC5_HUMAN	47 kDa	179650	0	0	0
Activated RNA polymerase II transcriptional coactivator p15	TCP4_HUMAN	14 kDa	858470	0	0	0
Heterogeneous nuclear ribonucleoprotein R	HNRPR_HUMAN	71 kDa	0	0	1339100	0
Zinc finger protein 654	ZN654_HUMAN	66 kDa	519280	0	0	0
Poly(rC)-binding protein 2	PCBP2_HUMAN	39 kDa	0	0	1270700	0
Acylamino-acid-releasing enzyme	ACPH_HUMAN	81 kDa	382790	0	0	0
Eukaryotic translation initiation factor 6	IF6_HUMAN	27 kDa	0	0	173450	0
Cerebellin-4	CBLN4_HUMAN	22 kDa	0	0	666280	0
Malate dehydrogenase, cytoplasmic	MDHC_HUMAN	36 kDa	0	0	0	538910
Zinc finger protein 570	ZN570_HUMAN	62 kDa	0	563720	0	0

## Sheet: Experiment 5
Experiment 5
Protein Name	Protein Symbol	Molecular Weight	Normailzed TIC
			BT474	BT474+TZ	BT474TRCtrl	BT474TR+TZ
Receptor tyrosine-protein kinase erbB-2	ERBB2_HUMAN	138 kDa	132160000	173950000	135460000	80855000
Thrombospondin-1	TSP1_HUMAN	129 kDa	1236000000	1252800000	949780000	900680000
Alpha-2-macroglobulin	A2MG_HUMAN	163 kDa	984370000	858510000	1365900000	1561100000
Myosin-9	MYH9_HUMAN	227 kDa	291630000	273000000	318730000	214550000
Talin-1	TLN1_HUMAN	270 kDa	334310000	317300000	180440000	140960000
Keratin, type II cytoskeletal 1	K2C1_HUMAN	66 kDa	641700000	408460000	754740000	364890000
Serum albumin	ALBU_HUMAN	69 kDa	635690000	399030000	619760000	771980000
Keratin, type I cytoskeletal 10	K1C10_HUMAN	59 kDa	347510000	301480000	236380000	146020000
Fatty acid synthase	FAS_HUMAN	273 kDa	114090000	95518000	222560000	240800000
Fibronectin	FINC_HUMAN	263 kDa	241630000	201370000	237470000	263620000
Actin, cytoplasmic 1	ACTB_HUMAN (+1)	42 kDa	390320000	434960000	399420000	397540000
Glyceraldehyde-3-phosphate dehydrogenase	G3P_HUMAN	36 kDa	403530000	340810000	391400000	332230000
Tubulin alpha-4A chain	TBA4A_HUMAN	50 kDa	258670000	253970000	273150000	262900000
Pyruvate kinase PKM	KPYM_HUMAN	58 kDa	329410000	305500000	278980000	255120000
Heat shock cognate 71 kDa protein	HSP7C_HUMAN	71 kDa	220450000	196740000	152960000	178750000
Filamin-A	FLNA_HUMAN	281 kDa	133350000	135610000	120070000	104010000
Prothrombin	THRB_HUMAN	70 kDa	499140000	520930000	649950000	775800000
Tubulin beta chain	TBB5_HUMAN	50 kDa	124620000	117230000	216040000	127130000
Cytoplasmic dynein 1 heavy chain 1	DYHC1_HUMAN	532 kDa	52263000	52069000	66699000	45933000
Keratin, type I cytoskeletal 9	K1C9_HUMAN	62 kDa	66315000	84546000	273350000	57642000
Keratin, type II cytoskeletal 2 epidermal	K22E_HUMAN	65 kDa	213630000	363020000	230310000	165360000
Coagulation factor V	FA5_HUMAN	252 kDa	231180000	256960000	245160000	280270000
Elongation factor 1-alpha 1	EF1A1_HUMAN (+1)	50 kDa	328630000	302160000	288660000	242300000
Complement C3	CO3_HUMAN	187 kDa	185490000	147150000	157950000	199560000
Heat shock protein HSP 90-beta	HS90B_HUMAN	83 kDa	102970000	109570000	130180000	126260000
Clathrin heavy chain 1	CLH1_HUMAN	192 kDa	49334000	38608000	151040000	122210000
Cytoplasmic aconitate hydratase	ACOC_HUMAN	98 kDa	125260000	110850000	84415000	78841000
Prolow-density lipoprotein receptor-related protein 1	LRP1_HUMAN	505 kDa	50335000	51736000	104240000	108260000
Transitional endoplasmic reticulum ATPase	TERA_HUMAN	89 kDa	41760000	47369000	89037000	121540000
Apolipoprotein B-100	APOB_HUMAN	516 kDa	98629000	94383000	202160000	239010000
Programmed cell death 6-interacting protein	PDC6I_HUMAN	96 kDa	79607000	76957000	60748000	46431000
Annexin A6	ANXA6_HUMAN	76 kDa	68568000	83182000	98920000	101690000
Complement C5	CO5_HUMAN	188 kDa	206320000	192320000	67875000	88852000
Antithrombin-III	ANT3_HUMAN	53 kDa	163340000	142220000	146700000	153220000
Vitronectin	VTNC_HUMAN	54 kDa	408660000	427010000	504000000	408170000
Pregnancy zone protein	PZP_HUMAN	164 kDa	472360000	523510000	780130000	1047500000
Midkine	MK_HUMAN	16 kDa	73558000	98128000	118180000	116190000
Immunoglobulin heavy constant gamma 1	IGHG1_HUMAN	36 kDa	0	317570000	0	405230000
Elongation factor 2	EF2_HUMAN	95 kDa	77729000	76812000	84305000	59728000
Junction plakoglobin	PLAK_HUMAN	82 kDa	44901000	64642000	69329000	30299000
Inter-alpha-trypsin inhibitor heavy chain H2	ITIH2_HUMAN	106 kDa	155740000	162830000	169820000	239050000
Ubiquitin-60S ribosomal protein L40	RL40_HUMAN	15 kDa	63258000	67396000	54392000	58740000
Gelsolin	GELS_HUMAN	86 kDa	81079000	89180000	85115000	117970000
Hemoglobin subunit alpha	HBA_HUMAN	15 kDa	245520000	329480000	216680000	208040000
Ras GTPase-activating-like protein IQGAP1	IQGA1_HUMAN	189 kDa	55369000	56116000	60296000	57884000
Heat shock 70 kDa protein 1A	HS71A_HUMAN (+1)	70 kDa	165090000	132680000	85468000	76823000
Syntenin-1	SDCB1_HUMAN	32 kDa	63756000	72927000	44171000	56247000
Phosphoglycerate kinase 1	PGK1_HUMAN	45 kDa	120840000	116170000	52232000	46447000
Catenin alpha-1	CTNA1_HUMAN	100 kDa	39345000	65903000	49833000	42225000
Immunoglobulin kappa constant	IGKC_HUMAN	12 kDa	0	99368000	0	124930000
Lactotransferrin	TRFL_HUMAN	78 kDa	226560000	223470000	219970000	229390000
Sodium/potassium-transporting ATPase subunit alpha-1	AT1A1_HUMAN	113 kDa	48171000	53223000	50133000	43068000
Glycogen phosphorylase, liver form	PYGL_HUMAN	97 kDa	84939000	74549000	60941000	54685000
Adenosylhomocysteinase	SAHH_HUMAN	48 kDa	114260000	93079000	93386000	118600000
Peroxidasin homolog	PXDN_HUMAN	165 kDa	19546000	14973000	36652000	33864000
ATP-citrate synthase	ACLY_HUMAN	121 kDa	58215000	30882000	46190000	43252000
Annexin A2	ANXA2_HUMAN	39 kDa	66430000	65468000	45150000	43810000
Ezrin	EZRI_HUMAN	69 kDa	37447000	68800000	26801000	35492000
4F2 cell-surface antigen heavy chain	4F2_HUMAN	68 kDa	42519000	63340000	59759000	56572000
Heat shock protein HSP 90-alpha	HS90A_HUMAN	85 kDa	94797000	110980000	110090000	107430000
Phosphoglucomutase-1	PGM1_HUMAN	61 kDa	89681000	94778000	55587000	56340000
Fructose-bisphosphate aldolase A	ALDOA_HUMAN	39 kDa	31706000	37307000	25142000	36444000
UDP-glucose 6-dehydrogenase	UGDH_HUMAN	55 kDa	50718000	30718000	28800000	24025000
Complement C4-A	CO4A_HUMAN	193 kDa	106430000	86460000	100140000	113790000
Brain acid soluble protein 1	BASP1_HUMAN	23 kDa	34669000	67310000	4405500	2358100
14-3-3 protein zeta/delta	1433Z_HUMAN	28 kDa	59314000	81565000	50982000	59199000
Epithelial cell adhesion molecule	EPCAM_HUMAN	35 kDa	30111000	42499000	26008000	45159000
Argininosuccinate synthase	ASSY_HUMAN	47 kDa	42875000	39312000	35773000	34178000
CD9 antigen	CD9_HUMAN	25 kDa	61245000	86549000	57176000	70813000
Integrin-linked protein kinase	ILK_HUMAN	51 kDa	31592000	56757000	34237000	20219000
Semaphorin-3C	SEM3C_HUMAN	85 kDa	69701000	71397000	23221000	15760000
Catenin delta-1	CTND1_HUMAN	108 kDa	34974000	52055000	34224000	14895000
Alpha-2-HS-glycoprotein	FETUA_HUMAN	39 kDa	72723000	93070000	154020000	112850000
Annexin A5	ANXA5_HUMAN	36 kDa	35073000	35820000	38949000	46019000
Alpha-enolase	ENOA_HUMAN	47 kDa	58526000	58361000	20596000	26327000
Coagulation factor XIII A chain	F13A_HUMAN	83 kDa	128020000	108580000	138970000	113930000
Myristoylated alanine-rich C-kinase substrate	MARCS_HUMAN	32 kDa	19217000	25311000	8464100	6770500
Sulfhydryl oxidase 1	QSOX1_HUMAN	83 kDa	134150000	134920000	102480000	115560000
Collagen alpha-3(VI) chain	CO6A3_HUMAN	344 kDa	16051000	12726000	18262000	20278000
Fermitin family homolog 3	URP2_HUMAN	76 kDa	72241000	60057000	25872000	35742000
WD repeat-containing protein 1	WDR1_HUMAN	66 kDa	41680000	44264000	32544000	47696000
Fibulin-1	FBLN1_HUMAN	77 kDa	64981000	52110000	59480000	101660000
GTP-binding nuclear protein Ran	RAN_HUMAN	24 kDa	105870000	83367000	74785000	82950000
Neutral amino acid transporter B(0)	AAAT_HUMAN	57 kDa	23330000	32417000	25912000	34908000
EH domain-containing protein 1	EHD1_HUMAN	61 kDa	50331000	33240000	24225000	29787000
Keratin, type II cytoskeletal 6B	K2C6B_HUMAN	60 kDa	197900000	105500000	136240000	91315000
Neuronal pentraxin-1	NPTX1_HUMAN	47 kDa	40074000	36919000	25645000	38997000
Septin-7	SEPT7_HUMAN	51 kDa	38080000	34034000	21255000	19141000
Arrestin domain-containing protein 1	ARRD1_HUMAN	46 kDa	38427000	40908000	37364000	36782000
Guanine nucleotide-binding protein subunit alpha-13	GNA13_HUMAN	44 kDa	22846000	28872000	34648000	12470000
Microtubule-associated protein RP/EB family member 2	MARE2_HUMAN	37 kDa	50017000	46035000	19041000	21476000
Olfactomedin-like protein 3	OLFL3_HUMAN	46 kDa	51507000	33137000	24197000	23175000
Glycogen phosphorylase, brain form	PYGB_HUMAN	97 kDa	63063000	57101000	62401000	64822000
T-complex protein 1 subunit gamma	TCPG_HUMAN	61 kDa	17106000	29349000	42399000	33055000
Keratin, type I cytoskeletal 17	K1C17_HUMAN	48 kDa	83779000	17126000	17238000	6674800
Prostaglandin F2 receptor negative regulator	FPRP_HUMAN	99 kDa	14803000	15037000	22831000	19348000
Periostin	POSTN_HUMAN	93 kDa	25291000	18477000	24687000	23272000
Inter-alpha-trypsin inhibitor heavy chain H3	ITIH3_HUMAN	100 kDa	67150000	41995000	65487000	77863000
Serine protease 23	PRS23_HUMAN	43 kDa	34449000	36651000	18041000	35399000
Guanine nucleotide-binding protein G(I)/G(S)/G(T) subunit beta-1	GBB1_HUMAN	37 kDa	28417000	32482000	24877000	24511000
Platelet-activating factor acetylhydrolase IB subunit alpha	LIS1_HUMAN	47 kDa	17930000	25852000	19157000	18642000
14-3-3 protein beta/alpha	1433B_HUMAN	28 kDa	59780000	70898000	47967000	58785000
Glutamine--fructose-6-phosphate aminotransferase [isomerizing] 1	GFPT1_HUMAN	79 kDa	26148000	22063000	19789000	13008000
Ras-related protein Rap-1b	RAP1B_HUMAN	21 kDa	46827000	47535000	39530000	40754000
Complement component C9	CO9_HUMAN	63 kDa	173730000	115270000	61638000	80339000
40S ribosomal protein S16	RS16_HUMAN	16 kDa	10414000	10855000	9039300	10317000
14-3-3 protein theta	1433T_HUMAN	28 kDa	48060000	55839000	42533000	47207000
Alpha-fetoprotein	FETA_HUMAN	69 kDa	61533000	45013000	48089000	62638000
Cofilin-1	COF1_HUMAN	19 kDa	23619000	30508000	24329000	15688000
Hyaluronan-binding protein 2	HABP2_HUMAN	63 kDa	44067000	42242000	68682000	78231000
40S ribosomal protein S3	RS3_HUMAN	27 kDa	23038000	14391000	30217000	32466000
Tubulin alpha-1B chain	TBA1B_HUMAN	50 kDa	251050000	247250000	292440000	263960000
Protein S100-A14	S10AE_HUMAN	12 kDa	19962000	18956000	22598000	20221000
Isocitrate dehydrogenase [NADP] cytoplasmic	IDHC_HUMAN	47 kDa	16044000	14923000	12985000	23099000
Integrin alpha-3	ITA3_HUMAN	117 kDa	10920000	26009000	14045000	32221000
Neutral amino acid transporter A	SATT_HUMAN	56 kDa	16173000	21780000	12432000	17637000
Bifunctional glutamate/proline--tRNA ligase	SYEP_HUMAN	171 kDa	8052000	7154800	10139000	4246600
Collagen alpha-1(VI) chain	CO6A1_HUMAN	109 kDa	18299000	17441000	20343000	25372000
Copine-3	CPNE3_HUMAN	60 kDa	16425000	13462000	11271000	14283000
Cytoplasmic FMR1-interacting protein 1	CYFP1_HUMAN	145 kDa	7903400	10210000	6326100	4133600
T-complex protein 1 subunit beta	TCPB_HUMAN	57 kDa	13762000	11621000	27597000	23713000
L-lactate dehydrogenase B chain	LDHB_HUMAN	37 kDa	31702000	47364000	26090000	44246000
Heparin cofactor 2	HEP2_HUMAN	57 kDa	40401000	28249000	9245200	24713000
Rab GDP dissociation inhibitor beta	GDIB_HUMAN	51 kDa	14328000	19239000	3239000	7251900
Carboxypeptidase N catalytic chain	CBPN_HUMAN	52 kDa	3795100	2929600	16739000	13749000
AP-2 complex subunit alpha-1	AP2A1_HUMAN	108 kDa	448630	6630400	3542600	1432800
Unconventional myosin-Ic	MYO1C_HUMAN	122 kDa	14205000	13313000	14532000	1205000
Cullin-associated NEDD8-dissociated protein 1	CAND1_HUMAN	136 kDa	10188000	4102900	10861000	6477600
Vitamin D-binding protein	VTDB_HUMAN	53 kDa	31729000	33211000	39717000	43766000
14-3-3 protein epsilon	1433E_HUMAN	29 kDa	33738000	41529000	29683000	35795000
Catenin beta-1	CTNB1_HUMAN	85 kDa	21899000	24301000	12482000	14532000
Integrin beta-1	ITB1_HUMAN	88 kDa	19031000	25941000	22721000	29294000
T-complex protein 1 subunit delta	TCPD_HUMAN	58 kDa	19749000	5993100	19901000	32800000
T-complex protein 1 subunit zeta	TCPZ_HUMAN	58 kDa	6611600	6080500	13242000	13668000
Heat shock 70 kDa protein 4	HSP74_HUMAN	94 kDa	5759400	6415400	2800700	3248100
Complement C1q tumor necrosis factor-related protein 3	C1QT3_HUMAN	27 kDa	9180100	4995600	8569200	1683000
Fibrinogen gamma chain	FIBG_HUMAN	52 kDa	14105000	9236200	9468200	12577000
Histone H2B type 1-C/E/F/G/I	H2B1C_HUMAN (+8)	14 kDa	26055000	37122000	52876000	45390000
Histone H4	H4_HUMAN	11 kDa	45711000	46544000	50951000	43924000
L-lactate dehydrogenase A chain	LDHA_HUMAN	37 kDa	36480000	38921000	23073000	25845000
Peptidyl-prolyl cis-trans isomerase A	PPIA_HUMAN	18 kDa	10026000	21702000	20116000	11897000
Bifunctional purine biosynthesis protein PURH	PUR9_HUMAN	65 kDa	22796000	23509000	8464000	5606500
Cell division control protein 42 homolog	CDC42_HUMAN	21 kDa	32170000	17657000	16560000	18574000
Hemoglobin subunit delta	HBD_HUMAN	16 kDa	111950000	119160000	129190000	164290000
Ras-related protein Rab-1A	RAB1A_HUMAN	23 kDa	25620000	18753000	19591000	22268000
Proteasome subunit alpha type-7	PSA7_HUMAN	28 kDa	26202000	9885300	19634000	43880000
Ras-related protein Rab-5C	RAB5C_HUMAN	23 kDa	13989000	16637000	10950000	7722000
T-complex protein 1 subunit epsilon	TCPE_HUMAN	60 kDa	9868700	10173000	18314000	10533000
AP-2 complex subunit beta	AP2B1_HUMAN	105 kDa	3221500	2592200	8630900	10222000
Choline transporter-like protein 2	CTL2_HUMAN	80 kDa	10662000	28467000	16079000	16318000
Exostosin-1	EXT1_HUMAN	86 kDa	12355000	11798000	4915100	9456600
Disintegrin and metalloproteinase domain-containing protein 10	ADA10_HUMAN	84 kDa	9637500	18767000	15215000	9329700
Glucose-6-phosphate 1-dehydrogenase	G6PD_HUMAN	59 kDa	4827700	3029000	11467000	19331000
Eukaryotic initiation factor 4A-II	IF4A2_HUMAN	46 kDa	26307000	15233000	22618000	18067000
40S ribosomal protein S3a	RS3A_HUMAN	30 kDa	10632000	5971100	13318000	10374000
T-complex protein 1 subunit alpha	TCPA_HUMAN	60 kDa	6497300	5304200	25051000	25038000
Histone H2A type 1-B/E	H2A1B_HUMAN (+2)	14 kDa	14550000	14744000	19210000	11538000
ATP-dependent RNA helicase A	DHX9_HUMAN	141 kDa	1216300	797070	21158000	18988000
Obg-like ATPase 1	OLA1_HUMAN	45 kDa	15895000	9034800	6424700	6272000
Plexin-B2	PLXB2_HUMAN	205 kDa	1921400	9127300	3626500	2337600
ADP-ribosylation factor 3	ARF3_HUMAN	21 kDa	14830000	18118000	15069000	18362000
Coronin-1C	COR1C_HUMAN	53 kDa	25166000	18062000	7743600	6793300
Proteasome subunit alpha type-1	PSA1_HUMAN	30 kDa	5906300	7193800	10690000	9073200
LIM and SH3 domain protein 1	LASP1_HUMAN	30 kDa	6933000	4525300	6412800	461390
Immunoglobulin superfamily member 8	IGSF8_HUMAN	65 kDa	4199000	8112100	10508000	26049000
Kinesin-1 heavy chain	KINH_HUMAN	110 kDa	2150100	4275700	6842600	1735900
Phosphatidylinositol 5-phosphate 4-kinase type-2 alpha	PI42A_HUMAN	46 kDa	6701100	10543000	7042900	9475900
Heat shock protein beta-1	HSPB1_HUMAN	23 kDa	14666000	15726000	11820000	5490000
Cullin-4B	CUL4B_HUMAN	104 kDa	2298300	587660	391810	226330
Proteoglycan 4	PRG4_HUMAN	151 kDa	3216500	7094500	816680	971740
Protein S100-A16	S10AG_HUMAN	12 kDa	10079000	12440000	11840000	10164000
Thyroglobulin	THYG_HUMAN	305 kDa	12158000	12381000	41960000	33648000
Exportin-2	XPO2_HUMAN	110 kDa	3041500	3084600	8403600	5202700
T-complex protein 1 subunit theta	TCPQ_HUMAN	60 kDa	3981100	4922000	19931000	21246000
Apolipoprotein E	APOE_HUMAN	36 kDa	38329000	95571000	42573000	53519000
Plasminogen	PLMN_HUMAN	91 kDa	17975000	13913000	23676000	37310000
Complement component C6	CO6_HUMAN	105 kDa	21184000	42407000	9724100	15314000
Actin-related protein 3	ARP3_HUMAN	47 kDa	4266900	8041600	7975000	7525600
Betaine--homocysteine S-methyltransferase 1	BHMT1_HUMAN	45 kDa	13727000	18089000	19999000	26834000
Cadherin-1	CADH1_HUMAN	97 kDa	33650000	24464000	17973000	17932000
Coatomer subunit alpha	COPA_HUMAN	138 kDa	8823500	4268300	7775700	10019000
Beta-parvin	PARVB_HUMAN	42 kDa	14234000	17612000	4493700	7143800
Vinculin	VINC_HUMAN	124 kDa	9618900	8067300	4477600	2067200
Annexin A4	ANXA4_HUMAN	36 kDa	5969900	8241800	6459800	6987400
Dihydropyrimidine dehydrogenase [NADP(+)]	DPYD_HUMAN	111 kDa	15201000	8197900	6905700	15234000
Proteasome subunit alpha type-4	PSA4_HUMAN	29 kDa	6184400	5952000	20445000	18738000
Serine--tRNA ligase, cytoplasmic	SYSC_HUMAN	59 kDa	12075000	15339000	5165600	11293000
Tubulin beta-1 chain	TBB1_HUMAN	50 kDa	53181000	68124000	53889000	56817000
Ferritin heavy chain	FRIH_HUMAN	21 kDa	5632500	9001600	9079300	11073000
Protein 4.1	41_HUMAN	97 kDa	12418000	9072000	1097500	2088900
Sodium/potassium-transporting ATPase subunit beta-1	AT1B1_HUMAN	35 kDa	9109400	8643300	9541200	6388200
Serine/threonine-protein phosphatase PP1-alpha catalytic subunit	PP1A_HUMAN	38 kDa	9141300	6761100	5080600	8195100
Metalloproteinase inhibitor 3	TIMP3_HUMAN	24 kDa	17699000	26358000	22779000	33470000
Immunoglobulin lambda-1 light chain	IGL1_HUMAN	23 kDa	7659700	12020000	16921000	16853000
Alpha-actinin-1	ACTN1_HUMAN	103 kDa	3930100	4113400	8130100	7273900
26S proteasome non-ATPase regulatory subunit 2	PSMD2_HUMAN	100 kDa	4402100	4487300	13356000	7585000
Heterogeneous nuclear ribonucleoprotein Q	HNRPQ_HUMAN	70 kDa	3215500	1610900	5963900	3602600
Complement component C7	CO7_HUMAN	94 kDa	57197000	80404000	17867000	22223000
Large neutral amino acids transporter small subunit 1	LAT1_HUMAN	55 kDa	4962400	4775000	4705400	11178000
Glycine--tRNA ligase	GARS_HUMAN	83 kDa	9363200	3247700	4796100	7501100
Importin-7	IPO7_HUMAN	120 kDa	3755000	8489700	12641000	7707600
Mitogen-activated protein kinase 1	MK01_HUMAN	41 kDa	17107000	10494000	7440400	9034000
Rho-associated protein kinase 1	ROCK1_HUMAN	158 kDa	2039000	3220800	3111700	2138700
Transferrin receptor protein 1	TFR1_HUMAN	85 kDa	4713400	2559400	5780500	15263000
Ubiquitin-like modifier-activating enzyme 1	UBA1_HUMAN	118 kDa	3733900	4038700	4348300	4218400
Ras-related C3 botulinum toxin substrate 1	RAC1_HUMAN	21 kDa	47730000	34899000	20185000	28092000
Extracellular matrix protein 1	ECM1_HUMAN	61 kDa	26755000	29571000	30421000	31457000
Isoleucine--tRNA ligase, cytoplasmic	SYIC_HUMAN	145 kDa	5119500	5097300	16298000	5182000
Inter-alpha-trypsin inhibitor heavy chain H4	ITIH4_HUMAN	103 kDa	10209000	9178900	11594000	18394000
4-trimethylaminobutyraldehyde dehydrogenase	AL9A1_HUMAN	54 kDa	7620100	7472300	12678000	16406000
26S proteasome regulatory subunit 7	PRS7_HUMAN	49 kDa	4342500	5121000	9155900	5866900
Valine--tRNA ligase	SYVC_HUMAN	140 kDa	8398800	7551300	10814000	3878300
Triosephosphate isomerase	TPIS_HUMAN	31 kDa	6216400	9883700	6912400	7604200
Carbonyl reductase [NADPH] 1	CBR1_HUMAN	30 kDa	14640000	13279000	1979600	5437700
Keratin, type II cytoskeletal 5	K2C5_HUMAN	62 kDa	115240000	65735000	77249000	54759000
Cartilage oligomeric matrix protein	COMP_HUMAN	83 kDa	13402000	15125000	12525000	18736000
Elongation factor 1-gamma	EF1G_HUMAN	50 kDa	8650000	6057300	10175000	9708800
Integrin beta-3	ITB3_HUMAN	87 kDa	13271000	17169000	5174700	7081300
Actin-related protein 2/3 complex subunit 1A	ARC1A_HUMAN	42 kDa	8140500	6486400	8847100	4997800
CD151 antigen	CD151_HUMAN	28 kDa	6747400	16667000	7049700	12158000
CD276 antigen	CD276_HUMAN	57 kDa	6638800	10811000	12070000	7244900
Golgi apparatus protein 1	GSLG1_HUMAN	135 kDa	5024600	2718400	1366600	2489200
Coronin-1B	COR1B_HUMAN	54 kDa	9945900	10640000	8534500	4333800
14-3-3 protein gamma	1433G_HUMAN	28 kDa	42930000	50968000	34551000	36915000
Choline transporter-like protein 1	CTL1_HUMAN	73 kDa	10452000	8715800	4906200	9809200
ATP-dependent 6-phosphofructokinase, platelet type	PFKAP_HUMAN	86 kDa	7533600	18993000	11929000	7612100
Peroxiredoxin-1	PRDX1_HUMAN	22 kDa	8108700	8781100	24872000	15059000
Proteasome subunit alpha type-3	PSA3_HUMAN	28 kDa	12092000	7519100	9980500	14918000
Nck-associated protein 1	NCKP1_HUMAN	129 kDa	5899200	5633000	10665000	4143500
40S ribosomal protein S2	RS2_HUMAN	31 kDa	7791200	5774900	11403000	3198800
Elongation factor 1-alpha 2	EF1A2_HUMAN	50 kDa	223780000	186100000	151490000	142730000
Cysteine and glycine-rich protein 1	CSRP1_HUMAN	21 kDa	8186100	10819000	13022000	3493400
Proteasome subunit beta type-3	PSB3_HUMAN	23 kDa	4233800	2157000	8310200	11206000
Galactokinase	GALK1_HUMAN	42 kDa	15887000	19166000	13322000	22551000
26S proteasome regulatory subunit 4	PRS4_HUMAN	49 kDa	7091000	7453200	9569700	4894400
40S ribosomal protein S18	RS18_HUMAN	18 kDa	3468700	8703200	9970000	7559000
Leucine--tRNA ligase, cytoplasmic	SYLC_HUMAN	134 kDa	3334800	2179400	3611300	1208600
Guanine nucleotide-binding protein G(s) subunit alpha isoforms short	GNAS2_HUMAN	46 kDa	21389000	23001000	20737000	5244900
Hornerin	HORN_HUMAN	282 kDa	2187800	2420000	4591400	2029600
Keratin, type I cytoskeletal 14	K1C14_HUMAN	52 kDa	42904000	39295000	34050000	12186000
EH domain-containing protein 3	EHD3_HUMAN	61 kDa	50857000	34963000	23136000	33276000
Proteasome subunit beta type-5	PSB5_HUMAN	28 kDa	14699000	6433400	16282000	22106000
Regucalcin	RGN_HUMAN	33 kDa	9235400	6300500	18051000	19680000
40S ribosomal protein S4, X isoform	RS4X_HUMAN	30 kDa	5375900	3308400	7222000	4436400
40S ribosomal protein SA	RSSA_HUMAN	33 kDa	8160000	10557000	9401500	8990600
Polyadenylate-binding protein 1	PABP1_HUMAN	71 kDa	7751200	3720900	3030600	5368500
Complement component C8 beta chain	CO8B_HUMAN	67 kDa	8107500	21149000	5163100	21794000
Cation-independent mannose-6-phosphate receptor	MPRI_HUMAN	274 kDa	4162300	5891500	8140600	26787000
Programmed cell death protein 6	PDCD6_HUMAN	22 kDa	11257000	7416900	17287000	18142000
Mannan-binding lectin serine protease 1	MASP1_HUMAN	79 kDa	10794000	10555000	15721000	17619000
Acetyl-CoA carboxylase 1	ACACA_HUMAN	266 kDa	2887300	1047600	7801300	1601100
ATP-binding cassette sub-family E member 1	ABCE1_HUMAN	67 kDa	905380	1682700	1626700	607890
CD81 antigen	CD81_HUMAN	26 kDa	4518300	6912100	4797900	13187000
Importin subunit beta-1	gna	97 kDa	4852100	3148300	5147000	5075500
Ras-related protein Rab-11B	RB11B_HUMAN	24 kDa	10649000	10020000	13180000	9619000
Thrombospondin-4	TSP4_HUMAN	106 kDa	11432000	21661000	15666000	21683000
Tetranectin	TETN_HUMAN	23 kDa	14286000	14286000	4169500	10243000
Melanoma-associated antigen D2	MAGD2_HUMAN	65 kDa	10126000	5572400	1658400	1303100
Vacuolar protein sorting-associated protein 35	VPS35_HUMAN	92 kDa	4852000	3126100	4218700	1148300
Fascin	FSCN1_HUMAN	55 kDa	9718000	8191400	5181800	2948800
Myosin-10	MYH10_HUMAN	229 kDa	68085000	81506000	117050000	53253000
Staphylococcal nuclease domain-containing protein 1	SND1_HUMAN	102 kDa	8011800	8320900	1427500	4052400
Asparagine--tRNA ligase, cytoplasmic	SYNC_HUMAN	63 kDa	5202100	7127300	12764000	3068100
26S proteasome non-ATPase regulatory subunit 3	PSMD3_HUMAN	61 kDa	4110600	1597300	9199900	6152200
Chloride intracellular channel protein 1	CLIC1_HUMAN	27 kDa	9640200	4583300	6558400	8196300
Transforming protein RhoA	RHOA_HUMAN	22 kDa	2947300	4486200	4970800	1155900
Cytosolic 10-formyltetrahydrofolate dehydrogenase	AL1L1_HUMAN	99 kDa	7285000	5359800	11456000	6157500
T-complex protein 1 subunit eta	TCPH_HUMAN	59 kDa	3086400	2490000	3098900	9178500
Ras-related protein Rab-10	RAB10_HUMAN	23 kDa	17843000	21835000	20999000	21521000
40S ribosomal protein S25	RS25_HUMAN	14 kDa	4876600	5165400	8875500	9820200
60S ribosomal protein L7	RL7_HUMAN	29 kDa	6032000	5862900	5060300	6402400
Lipolysis-stimulated lipoprotein receptor	LSR_HUMAN	71 kDa	9262400	15049000	5003100	1960100
Peroxiredoxin-2	PRDX2_HUMAN	22 kDa	9684900	8351900	11245000	4063100
Immunoglobulin superfamily member 3	IGSF3_HUMAN	135 kDa	2823000	8415000	5453600	2517500
Guanine nucleotide-binding protein G(i) subunit alpha-2	GNAI2_HUMAN	40 kDa	20402000	26268000	20089000	6760200
Prominin-2	PROM2_HUMAN	92 kDa	4598600	4915500	1163600	3779700
40S ribosomal protein S5	RS5_HUMAN	23 kDa	0	5515400	3913400	2637100
FERM, ARHGEF and pleckstrin domain-containing protein 1	FARP1_HUMAN	119 kDa	7910400	8993800	757760	0
E3 ubiquitin-protein ligase Itchy homolog	ITCH_HUMAN	103 kDa	5352100	5069400	5849000	0
Septin-2	SEPT2_HUMAN	41 kDa	14445000	13784000	2995300	0
Integrin alpha-V	ITAV_HUMAN	116 kDa	4737600	3989200	0	2569500
Pigment epithelium-derived factor	PEDF_HUMAN	46 kDa	14322000	17137000	13230000	14264000
60S acidic ribosomal protein P0	RLA0_HUMAN	34 kDa	7318100	4668500	13219000	12911000
Nucleolin	NUCL_HUMAN	77 kDa	7126800	6197600	12320000	6485300
Moesin	MOES_HUMAN	68 kDa	25238000	32848000	18022000	23412000
Equilibrative nucleoside transporter 1	S29A1_HUMAN	50 kDa	3538800	2299600	2514700	2604500
Junctional adhesion molecule A	JAM1_HUMAN	33 kDa	4159200	12910000	3010100	1488700
26S proteasome regulatory subunit 6B	PRS6B_HUMAN	47 kDa	2564600	998740	4211100	3945400
Dynamin-2	DYN2_HUMAN	98 kDa	2713200	4567800	1388200	2528900
Peripheral-type benzodiazepine receptor-associated protein 1	RIMB1_HUMAN	200 kDa	32901000	52680000	5174500	0
Forkhead-associated domain-containing protein 1	FHAD1_HUMAN	162 kDa	0	3987700	6167800	5971100
Ribonucleoside-diphosphate reductase large subunit	RIR1_HUMAN	90 kDa	3975800	4083500	2358300	0
Receptor-type tyrosine-protein phosphatase F	PTPRF_HUMAN	213 kDa	5842800	13248000	0	0
Proteasome subunit alpha type-2	PSA2_HUMAN	26 kDa	4033700	3337200	3916200	8146900
Proteasome subunit alpha type-6	PSA6_HUMAN	27 kDa	12011000	4612200	23693000	21189000
Ras-related protein Rab-7a	RAB7A_HUMAN	23 kDa	7962800	9539100	7266000	5107600
60S ribosomal protein L12	RL12_HUMAN	18 kDa	3774600	1862800	5538600	5827000
6-phosphogluconate dehydrogenase, decarboxylating	6PGD_HUMAN	53 kDa	7133400	7076400	4187200	3689900
LIM and senescent cell antigen-like-containing domain protein 1	LIMS1_HUMAN	37 kDa	29618000	20955000	14606000	24921000
Keratin, type I cytoskeletal 16	K1C16_HUMAN	51 kDa	44905000	32621000	25953000	9997800
Hepatocyte growth factor activator	HGFA_HUMAN	71 kDa	18383000	20155000	22415000	26375000
Proteasome subunit beta type-2	PSB2_HUMAN	23 kDa	2602800	5499800	8584200	11585000
Receptor of activated protein C kinase 1	RACK1_HUMAN	35 kDa	4654700	4949200	13342000	11794000
26S proteasome non-ATPase regulatory subunit 11	PSD11_HUMAN	47 kDa	3465500	2487000	4168500	3540800
Serine/threonine-protein phosphatase 2A 65 kDa regulatory subunit A alpha isoform	2AAA_HUMAN	65 kDa	6089500	3064200	1842600	2925700
Adenosine kinase	ADK_HUMAN	41 kDa	8555300	9957400	4623200	5600400
Glucose-6-phosphate isomerase	G6PI_HUMAN	63 kDa	787540	2564100	1307300	1516100
Unconventional myosin-Ib	MYO1B_HUMAN	132 kDa	2009000	7466500	7892800	2432500
40S ribosomal protein S7	RS7_HUMAN	22 kDa	7991500	4235700	8883800	2372800
Actin, alpha skeletal muscle	ACTS_HUMAN	42 kDa	244540000	288720000	241710000	221800000
Echinoderm microtubule-associated protein-like 2	EMAL2_HUMAN	71 kDa	8324000	3224100	9302700	8362200
Tenascin	TENA_HUMAN	241 kDa	2866400	4212200	1863400	5829600
Niban-like protein 1	NIBL1_HUMAN	84 kDa	3721900	3811800	3757900	2995700
Aldehyde dehydrogenase family 8 member A1	AL8A1_HUMAN	53 kDa	8070400	8360600	2217200	6047700
Fibrinogen beta chain	FIBB_HUMAN	56 kDa	10654000	1622000	14494000	17778000
Disco-interacting protein 2 homolog B	DIP2B_HUMAN	171 kDa	849380	3278900	470250	4886300
Alpha-2-antiplasmin	A2AP_HUMAN	55 kDa	23039000	26423000	29807000	69357000
Thrombospondin-3	TSP3_HUMAN	104 kDa	78043000	73368000	46400000	78648000
Transforming growth factor-beta-induced protein ig-h3	BGH3_HUMAN	75 kDa	1807400	9549100	5435100	5903000
Heterogeneous nuclear ribonucleoprotein U	HNRPU_HUMAN	91 kDa	450880	554400	9154700	2136200
Spectrin beta chain, non-erythrocytic 2	SPTN2_HUMAN	271 kDa	962600	0	4622700	16121000
Proliferation-associated protein 2G4	PA2G4_HUMAN	44 kDa	5005900	6242500	5792700	0
Inter-alpha-trypsin inhibitor heavy chain H1	ITIH1_HUMAN	101 kDa	4284600	4927200	0	4869900
Lethal(2) giant larvae protein homolog 2	L2GL2_HUMAN	113 kDa	1530500	1399900	3907500	0
Keratin, type II cytoskeletal 79	K2C79_HUMAN	58 kDa	39370000	21253000	0	0
26S proteasome regulatory subunit 10B	PRS10_HUMAN	44 kDa	2729900	2463600	4135000	2036100
Nucleosome assembly protein 1-like 1	NP1L1_HUMAN	45 kDa	9973400	9894800	1784500	1782800
60S ribosomal protein L6	RL6_HUMAN	33 kDa	2413700	2301300	2984900	1926100
26S proteasome regulatory subunit 8	PRS8_HUMAN	46 kDa	3227100	4959000	6382500	4071500
Serine/threonine-protein phosphatase 2A catalytic subunit alpha isoform	PP2AA_HUMAN (+1)	36 kDa	3568800	8477600	7160400	2189400
Multifunctional protein ADE2	PUR6_HUMAN	47 kDa	1876000	3688700	2960500	2122700
60S ribosomal protein L19	RL19_HUMAN	23 kDa	2642400	1471000	3374700	3087900
Tubulin beta-4B chain	TBB4B_HUMAN	50 kDa	98682000	102870000	190990000	107150000
Serine/threonine-protein kinase TAO3	TAOK3_HUMAN	105 kDa	687790	1424900	1326200	386500
Protein tweety homolog 3	TTYH3_HUMAN	58 kDa	190030	557030	1645200	2887200
MARCKS-related protein	MRP_HUMAN	20 kDa	3883500	8088000	3528400	3855400
Alpha-centractin	ACTZ_HUMAN	43 kDa	2784100	3343500	0	3854200
Glycogen phosphorylase, muscle form	PYGM_HUMAN	97 kDa	47028000	38468000	51005000	44547000
Nesprin-1	SYNE1_HUMAN	1011 kDa	0	0	0	8867100
Importin-5	IPO5_HUMAN	124 kDa	1351600	3456300	3621500	4578900
Ras-related protein Rab-35	RAB35_HUMAN	23 kDa	17980000	18537000	18174000	18001000
Peptidyl-prolyl cis-trans isomerase FKBP4	FKBP4_HUMAN	52 kDa	3950300	5590400	5172300	2144900
Basal cell adhesion molecule	BCAM_HUMAN	67 kDa	2755900	4638600	1120200	2153000
Claudin-3	CLD3_HUMAN	23 kDa	15175000	9549300	5122900	8327100
Annexin A11	ANX11_HUMAN	54 kDa	1639100	1620600	3422900	5334800
C-1-tetrahydrofolate synthase, cytoplasmic	C1TC_HUMAN	102 kDa	3268300	4917400	4150000	3938000
Actin-related protein 2/3 complex subunit 1B	ARC1B_HUMAN	41 kDa	6931100	8867600	2001200	4313500
26S proteasome non-ATPase regulatory subunit 5	PSMD5_HUMAN	56 kDa	3604700	6093400	5796400	2226200
Collagen alpha-2(VI) chain	CO6A2_HUMAN	109 kDa	5630300	5452700	5403000	3305500
Dihydropyrimidinase	DPYS_HUMAN	57 kDa	7027200	8076600	9094800	3241300
Ribosome maturation protein SBDS	SBDS_HUMAN	29 kDa	5326500	5207600	1113600	2791900
Homogentisate 1,2-dioxygenase	HGD_HUMAN	50 kDa	2086400	2069000	4156900	6911800
Ectonucleotide pyrophosphatase/phosphodiesterase family member 1	ENPP1_HUMAN	105 kDa	3225500	5241400	0	954390
Aspartate--tRNA ligase, cytoplasmic	SYDC_HUMAN	57 kDa	2845900	2421400	6354200	7642400
Catenin alpha-2	CTNA2_HUMAN	105 kDa	13568000	29083000	24389000	19029000
NAD(P)H dehydrogenase [quinone] 1	NQO1_HUMAN	31 kDa	6998700	3675000	9678200	6712700
Coronin-1A	COR1A_HUMAN	51 kDa	14942000	6385500	7167400	9952400
Lipoprotein lipase	LIPL_HUMAN	53 kDa	545980	1410200	475230	2454600
Ras-related protein Rab-2A	RAB2A_HUMAN	24 kDa	2644300	4151100	1202500	1167200
Proteasome subunit beta type-1	PSB1_HUMAN	26 kDa	6995100	5890700	8612900	5288300
Four and a half LIM domains protein 1	FHL1_HUMAN	36 kDa	7137500	4953900	2260600	870000
Keratin, type II cytoskeletal 6A	K2C6A_HUMAN	60 kDa	159750000	82369000	87308000	67056000
Guanine nucleotide-binding protein subunit alpha-11	GNA11_HUMAN	42 kDa	2794300	6168900	2303600	1408200
Sialic acid synthase	SIAS_HUMAN	40 kDa	7896100	2125400	601060	611630
Unconventional myosin-Id	MYO1D_HUMAN	116 kDa	3218500	3193200	480460	0
F-actin-capping protein subunit alpha-1	CAZA1_HUMAN	33 kDa	3507800	7433900	0	0
40S ribosomal protein S8	RS8_HUMAN	24 kDa	4760000	3640200	3557600	1993100
Heterogeneous nuclear ribonucleoprotein K	HNRPK_HUMAN	51 kDa	2429200	2336800	4853500	2597500
60S ribosomal protein L30	RL30_HUMAN	13 kDa	3892900	5857900	11997000	10149000
Tetraspanin-14	TSN14_HUMAN	31 kDa	2449700	4793700	2988200	13503000
Integrin alpha-6	ITA6_HUMAN	127 kDa	2475900	2043200	1334800	4507300
von Willebrand factor	VWF_HUMAN	309 kDa	1713100	6660300	4470100	5302500
Retinal dehydrogenase 1	AL1A1_HUMAN	55 kDa	4121600	4415800	3637600	4657900
Suppressor of tumorigenicity 14 protein	ST14_HUMAN	95 kDa	2171700	5289500	3176900	805760
Chloride intracellular channel protein 4	CLIC4_HUMAN	29 kDa	2433300	4121200	3327500	3957000
Carbonic anhydrase 12	CAH12_HUMAN	39 kDa	796890	1922200	4208100	3757300
Prostaglandin E synthase 3	TEBP_HUMAN	19 kDa	2158100	1626400	1780000	1685900
Syntaxin-binding protein 3	STXB3_HUMAN	68 kDa	1952300	3226400	1471400	1467400
Histidine ammonia-lyase	HUTH_HUMAN	73 kDa	6864500	6110700	1723700	382320
Tumor susceptibility gene 101 protein	TS101_HUMAN	44 kDa	7780800	8701300	3423000	3064900
Collagen alpha-1(I) chain	CO1A1_HUMAN	139 kDa	7312700	2726300	981990	1469700
Deleted in malignant brain tumors 1 protein	DMBT1_HUMAN	261 kDa	1456400	3331600	4085300	5307700
Nucleoside diphosphate kinase B	NDKB_HUMAN	17 kDa	5197100	4181300	0	1653900
Alpha-crystallin B chain	CRYAB_HUMAN	20 kDa	5284400	4385300	0	433490
Ryanodine receptor 2	RYR2_HUMAN	565 kDa	1393900	0	4599500	4247800
Integrin alpha-2	ITA2_HUMAN	129 kDa	0	3648900	3340200	6244900
ATP-dependent 6-phosphofructokinase, muscle type	PFKAM_HUMAN	85 kDa	3868900	13748000	3086300	0
Growth factor receptor-bound protein 7	GRB7_HUMAN	60 kDa	795880	1055200	828940	0
DNA-dependent protein kinase catalytic subunit	PRKDC_HUMAN	469 kDa	0	2265700	6449800	4762400
Asporin	ASPN_HUMAN	43 kDa	6495500	3336700	5860900	7545600
Eukaryotic initiation factor 4A-I	IF4A1_HUMAN	46 kDa	21531000	16498000	23893000	25102000
Ephrin type-B receptor 3	EPHB3_HUMAN	110 kDa	3519000	7812300	4637600	4461500
S-adenosylhomocysteine hydrolase-like protein 1	SAHH2_HUMAN	59 kDa	10919000	12545000	11649000	18280000
Hydroxymethylglutaryl-CoA synthase, cytoplasmic	HMCS1_HUMAN	57 kDa	825980	2503900	2400600	4832100
40S ribosomal protein S23	RS23_HUMAN	16 kDa	1780900	3429200	1241400	5359600
26S proteasome non-ATPase regulatory subunit 6	PSMD6_HUMAN	46 kDa	4051000	3153200	5061100	1756300
Putative protein FAM10A4	ST134_HUMAN	27 kDa	4601100	3635200	4717000	1728200
Fermitin family homolog 2	FERM2_HUMAN	78 kDa	9823700	3581800	6818000	4506400
Ras-related protein Ral-A	RALA_HUMAN	24 kDa	10151000	3248300	1635800	9642900
ATP-dependent 6-phosphofructokinase, liver type	PFKAL_HUMAN	85 kDa	9590700	21981000	8478600	5419100
Serine hydroxymethyltransferase, cytosolic	GLYC_HUMAN	53 kDa	565400	3154900	331450	3966800
40S ribosomal protein S13	RS13_HUMAN	17 kDa	2048500	321810	0	2049700
STE20-like serine/threonine-protein kinase	SLK_HUMAN	143 kDa	1033700	1297800	1485300	1264300
Rho GTPase-activating protein 45	HMHA1_HUMAN	125 kDa	1996100	1500400	2321300	740880
Guanine nucleotide-binding protein G(I)/G(S)/G(T) subunit beta-2	GBB2_HUMAN	37 kDa	28594000	31197000	21453000	16913000
Cartilage intermediate layer protein 1	CILP1_HUMAN	133 kDa	3065700	6404200	3367900	5462600
Amyloid-like protein 2	APLP2_HUMAN	87 kDa	243630	180420	265940	969530
Tetraspanin-1	TSN1_HUMAN	26 kDa	2732200	5714500	958380	2493000
Actin-related protein 2/3 complex subunit 3	ARPC3_HUMAN	21 kDa	1546600	1988800	2254900	0
Glutathione S-transferase A5	GSTA5_HUMAN	26 kDa	5329600	5284600	4049300	4713200
FH1/FH2 domain-containing protein 1	FHOD1_HUMAN	127 kDa	1422600	2673100	678470	0
Heterogeneous nuclear ribonucleoprotein D0	HNRPD_HUMAN	38 kDa	0	1182200	5713200	2301500
Proteasome subunit alpha type-5	PSA5_HUMAN	26 kDa	2054900	0	4493900	0
Septin-9	SEPT9_HUMAN	65 kDa	4089600	2475000	4224900	0
eIF-2-alpha kinase activator GCN1	GCN1_HUMAN	293 kDa	3418900	126610	479260	0
Dynamin-1-like protein	DNM1L_HUMAN	82 kDa	3007000	3823400	2250400	0
Threonine--tRNA ligase, cytoplasmic	SYTC_HUMAN	83 kDa	5875000	1951900	3260200	0
Phosphoglycerate mutase 1	PGAM1_HUMAN	29 kDa	11771000	8173300	0	6076200
Phosphatidylethanolamine-binding protein 1	PEBP1_HUMAN	21 kDa	5286800	6834500	0	0
Collagen alpha-1(XII) chain	COCA1_HUMAN	333 kDa	4180100	0	929580	0
S-adenosylmethionine synthase isoform type-1	METK1_HUMAN	44 kDa	7164000	6562400	12129000	8617500
IST1 homolog	IST1_HUMAN	40 kDa	1322000	3450700	1810600	1892000
Argininosuccinate lyase	ARLY_HUMAN	52 kDa	5069100	3152000	5386200	1382600
Acyl-protein thioesterase 1	LYPA1_HUMAN	25 kDa	507430	3563000	5150900	807320
60S ribosomal protein L15	RL15_HUMAN	24 kDa	3187200	2547200	1074000	930260
Annexin A7	ANXA7_HUMAN	53 kDa	1444400	7700600	2498200	873700
40S ribosomal protein S11	RS11_HUMAN	18 kDa	724550	3949400	2167800	3135300
ATP-dependent RNA helicase DDX3X	DDX3X_HUMAN	73 kDa	344100	243960	4827100	2112500
40S ribosomal protein S10	RS10_HUMAN	19 kDa	2254800	1475300	1262400	1385000
Actin-related protein 2/3 complex subunit 2	ARPC2_HUMAN	34 kDa	7266400	4208200	2678800	3253600
Beta-arrestin-1	ARRB1_HUMAN	47 kDa	3758900	6890700	759450	1174700
Ras-related protein Rab-8A	RAB8A_HUMAN	24 kDa	15923000	17481000	14793000	16299000
60S ribosomal protein L7a	RL7A_HUMAN	30 kDa	3280300	1146600	4862600	704300
E3 ubiquitin-protein ligase HUWE1	HUWE1_HUMAN	482 kDa	130190	364620	1068200	0
Eukaryotic translation initiation factor 3 subunit A	EIF3A_HUMAN	167 kDa	1548200	0	1023700	2111800
Arginine--tRNA ligase, cytoplasmic	SYRC_HUMAN	75 kDa	932410	880240	3068800	0
Ribosomal protein S6 kinase alpha-3	KS6A3_HUMAN	84 kDa	1364100	6511400	0	0
UTP--glucose-1-phosphate uridylyltransferase	UGPA_HUMAN	57 kDa	0	2009200	0	2202300
Desmoplakin	DESP_HUMAN	332 kDa	1968400	0	0	0
Unconventional myosin-X	MYO10_HUMAN	237 kDa	0	999210	0	0
60S ribosomal protein L18	RL18_HUMAN	22 kDa	3987700	4606800	3092200	2918500
Proteasome subunit beta type-4	PSB4_HUMAN	29 kDa	5726800	4955800	1880900	6947000
26S proteasome regulatory subunit 6A	PRS6A_HUMAN	49 kDa	1396000	1914000	800780	1813300
Myosin light polypeptide 6	MYL6_HUMAN	17 kDa	1525500	4207100	4879300	3308300
Haptoglobin	HPT_HUMAN	45 kDa	1978800	6261000	3984400	5793200
Ribonuclease 4	RNAS4_HUMAN	17 kDa	4615500	5902700	6600300	2685300
Eukaryotic translation initiation factor 2 subunit 3	IF2G_HUMAN	51 kDa	6201900	1828600	3061300	2395300
Sodium-dependent multivitamin transporter	SC5A6_HUMAN	69 kDa	3051200	2838600	3546600	1826600
60S ribosomal protein L5	RL5_HUMAN	34 kDa	1507400	3079800	2055200	574310
26S proteasome non-ATPase regulatory subunit 12	PSD12_HUMAN	53 kDa	0	1320800	0	2296100
Aldehyde dehydrogenase family 16 member A1	A16A1_HUMAN	85 kDa	2928600	1089900	1792800	2267400
Calpain-1 catalytic subunit	CAN1_HUMAN	82 kDa	1828300	761520	0	769570
Vasodilator-stimulated phosphoprotein	VASP_HUMAN	40 kDa	13154000	12476000	0	3351400
Probable ATP-dependent RNA helicase DDX5	DDX5_HUMAN	69 kDa	0	861380	4122200	3037900
Protein scribble homolog	SCRIB_HUMAN	175 kDa	0	1194400	994330	0
Peroxiredoxin-6	PRDX6_HUMAN	25 kDa	790650	3239800	0	0
Calcium-binding protein 39	CAB39_HUMAN	40 kDa	858280	2249900	0	0
Filaggrin-2	FILA2_HUMAN	248 kDa	4300800	1857700	0	0
Delta-aminolevulinic acid dehydratase	HEM2_HUMAN	36 kDa	2601300	2161100	3803600	4919400
Phosphatidylinositol 5-phosphate 4-kinase type-2 beta	PI42B_HUMAN	47 kDa	3126900	5508600	4456900	6320500
Septin-11	SEP11_HUMAN	49 kDa	10702000	13213000	10615000	9750900
Serotransferrin	TRFE_HUMAN	77 kDa	10451000	10555000	12919000	16332000
Profilin-1	PROF1_HUMAN	15 kDa	4540800	6073100	4128100	3759200
Hsp90 co-chaperone Cdc37	CDC37_HUMAN	44 kDa	2255200	1449900	1440400	1545100
Aminoacyl tRNA synthase complex-interacting multifunctional protein 2	AIMP2_HUMAN	35 kDa	950920	1557400	2437000	2090700
60S ribosomal protein L8	RL8_HUMAN	28 kDa	1095100	878340	3888800	2531600
Tryptophan--tRNA ligase, cytoplasmic	SYWC_HUMAN	53 kDa	1968800	1305500	0	864630
60S ribosomal protein L4	RL4_HUMAN	48 kDa	5692200	2268000	1785000	0
E3 ubiquitin-protein ligase RNF123	RN123_HUMAN	149 kDa	1273600	902800	0	6909900
60S ribosomal protein L17	RL17_HUMAN	21 kDa	1603000	986700	3488400	0
Acidic mammalian chitinase	CHIA_HUMAN	52 kDa	3302400	4511600	0	9674700
Vesicle-fusing ATPase	NSF_HUMAN	83 kDa	1316700	2299400	951160	0
Guanine nucleotide-binding protein G(k) subunit alpha	GNAI3_HUMAN	41 kDa	21605000	26659000	19764000	0
1-phosphatidylinositol 4,5-bisphosphate phosphodiesterase gamma-2	PLCG2_HUMAN	148 kDa	2027900	0	0	0
Calsyntenin-1	CSTN1_HUMAN	110 kDa	6603500	1166300	0	0
EH domain-containing protein 4	EHD4_HUMAN	61 kDa	6223000	7073600	0	0
Insulin-like growth factor-binding protein 5	IBP5_HUMAN	31 kDa	6449800	12922000	0	0
Protein S100-A11	S10AB_HUMAN	12 kDa	1714300	638240	0	0
Protein S100-A9	S10A9_HUMAN	13 kDa	18190000	376590	0	0
60S ribosomal protein L28	RL28_HUMAN	16 kDa	1218400	1154400	1579400	1388600
Nascent polypeptide-associated complex subunit alpha, muscle-specific form	NACAM_HUMAN	205 kDa	1351600	1987100	2882800	1958200
60S ribosomal protein L23	RL23_HUMAN	15 kDa	586310	3064500	3649100	560190
cAMP-dependent protein kinase catalytic subunit beta	KAPCB_HUMAN	41 kDa	4144300	1496300	1391700	1663900
Ras-related protein Ral-B	RALB_HUMAN	23 kDa	686420	1582900	735810	432910
D-3-phosphoglycerate dehydrogenase	SERA_HUMAN	57 kDa	1202000	1376800	3067400	5830500
Mannan-binding lectin serine protease 2	MASP2_HUMAN	76 kDa	3157400	1114100	4716500	3258100
Semaphorin-3F	SEM3F_HUMAN	88 kDa	3754800	0	865740	1776800
Na(+)/H(+) exchange regulatory cofactor NHE-RF1	NHRF1_HUMAN	39 kDa	1001400	3035000	0	560700
Calnexin	CALX_HUMAN	68 kDa	785200	0	2481300	1558300
ADP-ribosylation factor 6	ARF6_HUMAN	20 kDa	2166700	3357900	2096000	0
Endothelin-converting enzyme 1	ECE1_HUMAN	87 kDa	0	2957800	1162300	0
S-methyl-5'-thioadenosine phosphorylase	MTAP_HUMAN	31 kDa	2329100	5776000	4140200	0
Syntaxin-4	STX4_HUMAN	34 kDa	3194400	4186100	1147000	0
Ras GTPase-activating-like protein IQGAP2	IQGA2_HUMAN	181 kDa	5204000	2737800	4125800	3839300
Cytoskeleton-associated protein 5	CKAP5_HUMAN	226 kDa	1431100	267530	0	0
40S ribosomal protein S9	RS9_HUMAN	23 kDa	0	2308700	0	0
Protein disulfide-isomerase A3	PDIA3_HUMAN	57 kDa	0	0	3005800	1847100
AP-1 complex subunit gamma-1	AP1G1_HUMAN	91 kDa	0	2342500	0	601280
Eukaryotic translation initiation factor 4 gamma 1	IF4G1_HUMAN	175 kDa	756380	1738800	0	0
Tyrosine-protein kinase Yes	YES_HUMAN	61 kDa	1887200	7664000	0	0
Dual specificity mitogen-activated protein kinase kinase 1	MP2K1_HUMAN	43 kDa	0	1592500	0	0
Tumor-associated calcium signal transducer 2	TACD2_HUMAN	36 kDa	2067000	9995200	0	0
Structural maintenance of chromosomes protein 1A	SMC1A_HUMAN	143 kDa	0	0	11441000	0
Tetraspanin-15	TSN15_HUMAN	33 kDa	3197100	1261800	1798100	1681800
Sorbitol dehydrogenase	DHSO_HUMAN	38 kDa	2923400	4635300	7531800	4233900
Copine-1	CPNE1_HUMAN	59 kDa	170890	1654900	2754200	1811600
Coatomer subunit gamma-1	COPG1_HUMAN	98 kDa	418630	539610	1243900	866210
CAD protein	PYR1_HUMAN	243 kDa	616170	273030	224830	487870
Adenine phosphoribosyltransferase	APT_HUMAN	20 kDa	10020000	7703400	5956300	6300900
Solute carrier family 2, facilitated glucose transporter member 1	GTR1_HUMAN	54 kDa	4022500	852890	3397200	1111500
60S ribosomal protein L10a	RL10A_HUMAN	25 kDa	2382700	2245600	8645800	2881600
Cullin-4A	CUL4A_HUMAN	88 kDa	2291900	701190	1394900	0
Glucosamine 6-phosphate N-acetyltransferase	GNA1_HUMAN	21 kDa	986800	1505100	3179300	0
Actin-related protein 2/3 complex subunit 4	ARPC4_HUMAN	20 kDa	0	4166400	3726900	1725900
Procollagen C-endopeptidase enhancer 1	PCOC1_HUMAN	48 kDa	4307800	4001000	0	2459400
FERM domain-containing protein 4A	FRM4A_HUMAN	115 kDa	5777100	3028000	5693000	0
Adenylyl cyclase-associated protein 1	CAP1_HUMAN	52 kDa	5371900	2444200	0	1506400
Signal recognition particle 14 kDa protein	SRP14_HUMAN	15 kDa	0	504890	1598200	1390200
High mobility group protein B1	HMGB1_HUMAN	25 kDa	4542000	7537300	1905200	0
Protein FAM234A	F234A_HUMAN	60 kDa	769050	3147400	727990	0
START domain-containing protein 10	STA10_HUMAN	33 kDa	2006600	3370800	3513200	0
Lupus La protein	LA_HUMAN	47 kDa	0	890240	1930400	1256500
Actin-related protein 2	ARP2_HUMAN	45 kDa	0	1761500	787230	0
40S ribosomal protein S20	RS20_HUMAN	13 kDa	0	4495800	0	2726400
Ubiquitin thioesterase OTUB1	OTUB1_HUMAN	31 kDa	761410	3653500	0	0
Transportin-1	TNPO1_HUMAN	102 kDa	0	636460	0	2162600
Band 4.1-like protein 2	E41L2_HUMAN	113 kDa	629330	1519400	0	0
Neurobeachin-like protein 2	NBEL2_HUMAN	303 kDa	2236800	2904600	0	0
Guanine nucleotide-binding protein G(q) subunit alpha	GNAQ_HUMAN	42 kDa	3555400	6403800	0	1408200
Annexin A1	ANXA1_HUMAN	39 kDa	2003000	1525900	0	0
Prolyl 4-hydroxylase subunit alpha-1	P4HA1_HUMAN	61 kDa	1716900	1918500	0	0
Dihydropyrimidinase-related protein 2	DPYL2_HUMAN	62 kDa	0	3739400	1803200	0
Cullin-5	CUL5_HUMAN	91 kDa	0	1273500	682230	0
Glycylpeptide N-tetradecanoyltransferase 1	NMT1_HUMAN	57 kDa	1282000	82700	0	0
Cellular retinoic acid-binding protein 2	RABP2_HUMAN	16 kDa	1559500	3551100	0	0
X-ray repair cross-complementing protein 5	XRCC5_HUMAN	83 kDa	0	0	1885600	1625900
Cathepsin D	CATD_HUMAN	45 kDa	9977800	0	3170300	0
Eukaryotic translation initiation factor 3 subunit B	EIF3B_HUMAN	92 kDa	178010	223200	1410000	365500
60S ribosomal protein L22	RL22_HUMAN	15 kDa	5354800	4105600	4289800	0
Asparagine synthetase [glutamine-hydrolyzing]	ASNS_HUMAN	64 kDa	1260000	756780	920920	0
Interleukin enhancer-binding factor 2	ILF2_HUMAN	43 kDa	785720	1339100	1334900	0
Membrane primary amine oxidase	AOC3_HUMAN	85 kDa	0	1103100	4322900	7066900
60S ribosomal protein L31	RL31_HUMAN	14 kDa	0	2688800	1567500	1715500
RuvB-like 1	RUVB1_HUMAN	50 kDa	612280	0	2951400	768300
Matrix Gla protein	MGP_HUMAN	12 kDa	1764700	5867300	0	2418200
Glutathione S-transferase Mu 2	GSTM2_HUMAN	26 kDa	998520	4079000	1470000	0
Xylulose kinase	XYLB_HUMAN	58 kDa	1334700	1502100	0	1322600
Clusterin	CLUS_HUMAN	52 kDa	805970	0	5163400	1605400
Peroxiredoxin-5, mitochondrial	PRDX5_HUMAN	22 kDa	316680	2639200	954540	0
Leukocyte surface antigen CD47	CD47_HUMAN	35 kDa	1817900	4490200	0	0
26S proteasome non-ATPase regulatory subunit 13	PSD13_HUMAN	43 kDa	0	1352500	4944400	0
Probable imidazolonepropionase	HUTI_HUMAN	47 kDa	0	1878100	4482100	0
tRNA-splicing ligase RtcB homolog	RTCB_HUMAN	55 kDa	3233400	1609300	0	0
Transcriptional activator protein Pur-alpha	PURA_HUMAN	35 kDa	0	1903800	0	0
F-box/LRR-repeat protein 20	FXL20_HUMAN	48 kDa	1080800	4021000	0	0
Rho-related GTP-binding protein RhoB	RHOB_HUMAN	22 kDa	4784600	6465100	0	0
Rho GDP-dissociation inhibitor 1	GDIR1_HUMAN	23 kDa	3696200	3389200	0	0
GTPase HRas	RASH_HUMAN	21 kDa	6247900	5107600	0	0
Aldo-keto reductase family 1 member C3	AK1C3_HUMAN (+1)	37 kDa	14855000	12119000	0	0
Alpha-soluble NSF attachment protein	SNAA_HUMAN	33 kDa	561510	842260	0	0
Glutathione synthetase	GSHB_HUMAN	52 kDa	1786600	2643000	0	0
Aldose reductase	ALDR_HUMAN	36 kDa	666750	3587900	0	0
X-ray repair cross-complementing protein 6	XRCC6_HUMAN	70 kDa	0	0	4038900	1785500
Spondin-1	SPON1_HUMAN	91 kDa	1056300	4131700	0	0
AMP deaminase 2	AMPD2_HUMAN	101 kDa	943760	850820	0	0
Myosin-binding protein C, cardiac-type	MYPC3_HUMAN	141 kDa	1293900	4547300	0	0
Quinone oxidoreductase	QOR_HUMAN	35 kDa	0	1870500	0	2037600
Keratinocyte proline-rich protein	KPRP_HUMAN	64 kDa	1654500	0	0	0
Coagulation factor X	FA10_HUMAN	55 kDa	0	5145100	4589400	4586200
N-terminal kinase-like protein	SCYL1_HUMAN	90 kDa	690520	925920	0	746670
Tissue alpha-L-fucosidase	FUCO_HUMAN	54 kDa	907360	2274000	1304700	0
Proteasome subunit beta type-6	PSB6_HUMAN	25 kDa	2862700	0	3012100	5241200
Thioredoxin	THIO_HUMAN	12 kDa	3940300	1189800	0	970110
Pleckstrin homology domain-containing family F member 2	PKHF2_HUMAN	28 kDa	4034800	1578300	0	1645500
Serine/arginine-rich splicing factor 3	SRSF3_HUMAN	19 kDa	0	524760	5376800	1812000
Spliceosome RNA helicase DDX39B	DX39B_HUMAN	49 kDa	1351100	0	3092700	0
2',3'-cyclic-nucleotide 3'-phosphodiesterase	CN37_HUMAN	48 kDa	0	1898700	0	0
Cytosol aminopeptidase	AMPL_HUMAN	56 kDa	1859100	1254700	0	0
Eukaryotic translation initiation factor 5	IF5_HUMAN	49 kDa	3898800	2495100	0	0
Guanine nucleotide-binding protein G(I)/G(S)/G(O) subunit gamma-12	GBG12_HUMAN	8 kDa	0	1193600	0	531660
High mobility group protein B2	HMGB2_HUMAN	24 kDa	1753600	4770700	0	0
Cytosolic non-specific dipeptidase	CNDP2_HUMAN	53 kDa	1183300	2215700	0	0
mRNA export factor	RAE1L_HUMAN	41 kDa	0	0	2607700	1053800
Inactive tyrosine-protein kinase 7	PTK7_HUMAN	118 kDa	2139100	1694900	0	0
Annexin A3	ANXA3_HUMAN	36 kDa	1623200	1489300	0	0
Protein S100-A8	S10A8_HUMAN	11 kDa	14509000	0	0	0
Proteasome subunit beta type-7	PSB7_HUMAN	30 kDa	0	0	2318700	3834100
Apolipoprotein A-IV	APOA4_HUMAN	45 kDa	2906400	3613000	0	0
CD166 antigen	CD166_HUMAN	65 kDa	1121600	1702400	0	0
Thrombospondin-2	TSP2_HUMAN	130 kDa	20185000	11444000	0	0
Gamma-glutamylcyclotransferase	GGCT_HUMAN	21 kDa	1399600	448450	0	0
Transcriptional activator protein Pur-beta	PURB_HUMAN	33 kDa	992060	222310	0	0
Estrogen sulfotransferase	ST1E1_HUMAN	35 kDa	3343300	1351500	0	0
Rho guanine nucleotide exchange factor 1	ARHG1_HUMAN	102 kDa	1439100	718850	0	0
Sushi, von Willebrand factor type A, EGF and pentraxin domain-containing protein 1	SVEP1_HUMAN	390 kDa	0	546050	0	7028500
Mannose-1-phosphate guanyltransferase alpha	GMPPA_HUMAN	46 kDa	353590	1737700	0	0
60S ribosomal protein L27	RL27_HUMAN	16 kDa	0	2604300	0	878610
Pre-mRNA-splicing factor ATP-dependent RNA helicase DHX15	DHX15_HUMAN	91 kDa	0	0	1991800	1747800
Alcohol dehydrogenase 1C	ADH1G_HUMAN	40 kDa	1591000	486680	0	0
Keratin, type II cytoskeletal 8	K2C8_HUMAN	54 kDa	0	32533000	51972000	0
Ras-related protein Rap-2b	RAP2B_HUMAN	21 kDa	0	2271800	590320	0
Synaptobrevin homolog YKT6	YKT6_HUMAN	22 kDa	1656000	1244500	0	0
Developmentally-regulated GTP-binding protein 2	DRG2_HUMAN	41 kDa	0	1289600	0	0
Splicing factor 3B subunit 1	SF3B1_HUMAN	146 kDa	0	0	0	4559800
SPARC-related modular calcium-binding protein 1	SMOC1_HUMAN	48 kDa	0	1893500	0	0
Serine/threonine-protein kinase PAK 4	PAK4_HUMAN	64 kDa	0	1719700	0	0
Collagen alpha-2(I) chain	CO1A2_HUMAN	129 kDa	0	2482900	0	0
Aspartyl aminopeptidase	DNPEP_HUMAN	52 kDa	0	0	0	1658200
cAMP-dependent protein kinase type I-alpha regulatory subunit	KAP0_HUMAN	43 kDa	0	898670	0	0
60S acidic ribosomal protein P2	RLA2_HUMAN	12 kDa	0	1467600	0	0
Programmed cell death protein 10	PDC10_HUMAN	25 kDa	0	4220700	0	0
Integrin beta-6	ITB6_HUMAN	86 kDa	0	1449400	0	0
Syntenin-2	SDCB2_HUMAN	32 kDa	0	1188100	0	0
Integrin beta-5	ITB5_HUMAN	88 kDa	0	1072700	0	0
Glutathione hydrolase 1 proenzyme	GGT1_HUMAN	61 kDa	0	1917800	0	0
